# Supplementary material for: A population-based study of synchronous distant metastases and prognosis in patients with PDAC at initial diagnosis
Source: Front Oncol. 2023 Jan 26;13:1087700. doi: 10.3389/fonc.2023.1087700 (PMC9909560; doi:10.3389/fonc.2023.1087700)
Supplement: Supplementary file 1 [file Table_1.xlsx]

## Sheet: Sheet1
Patient ID(1)	Patient ID(2)	Age	Histology	Grade	Sex	Tumor location	Tstage	Surgery	Chemotherapy	Metnum	Metnumber	Site of Met	Diagnosis time	Status	Time
0000002088	17036955	50~64	Adenocarcinoma	III-IV	0	Body/Tail	T3	0	0	1	1	Liver Only	2017-10-01	1	1
0000005419561	18021211	50~64	Adenocarcinoma	III-IV	0	Body/Tail	T2	0	0	1	1	Peritoneum /Omentum	2018-06-01	1	2
0000054550	19027154	50~64	Adenocarcinoma	I-II	1	Head	T2	0	1	1	1	Lung Only	2019-01-01	1	13
0000145437	17044576	50~64	Adenocarcinoma	I-II	1	Head	T2	0	1	1	1	Liver Only	2017-12-01	1	11
0000189875	17025683	>65	Adenocarcinoma	III-IV	1	Body/Tail	T3	1	1	1	1	Spleen	2017-09-01	1	20
0000500370	16006256	50~64	Adenocarcinoma	III-IV	0	Body/Tail	T3	1	1	1	1	Lung Only	2016-03-01	1	13
0001052516	16016356	50~64	Adenocarcinoma	III-IV	0	Head	T3	1	1	1	1	Peritoneum /Omentum	2016-07-01	1	13
0001157808	19014627	>65	Adenocarcinoma	III-IV	0	Head	T4	0	0	1	1	Peritoneum /Omentum	2019-04-01	1	4
0001916561	18042006	50~64	Adenocarcinoma	I-II	0	Head	T2	0	0	2	>1	Liver+Bone	2018-10-01	1	0
0002089606	16032441	>65	Adenocarcinoma	I-II	0	Body/Tail	T4	0	1	1	1	Liver Only	2016-11-01	1	24
0002961774	17014809	50~64	Adenocarcinoma	III-IV	1	Head	T4	0	1	1	1	Liver Only	2017-05-01	1	1
0003167426	19015966	>65	Adenocarcinoma	III-IV	0	Head	T4	0	0	1	1	Liver Only	2019-02-01	1	3
0003357583	17022578	50~64	Adenocarcinoma	I-II	1	Body/Tail	T2	0	1	1	1	Liver Only	2017-07-01	1	11
0003389561	17023188	50~64	Adenocarcinoma	I-II	0	Head	T2	0	1	2	>1	Peritoneum /Omentum+Adrenal	2017-06-01	1	6
0003415280	17023689	50~64	Adenocarcinoma	III-IV	0	Head	T4	0	1	1	1	Liver Only	2017-07-01	1	6
0003497268	17025335	<50	Adenocarcinoma	I-II	1	Head	T2	0	1	1	1	Liver Only	2017-07-01	1	8
0003918358	18011348	50~64	Adenocarcinoma	III-IV	1	Body/Tail	T3	0	1	1	1	Peritoneum /Omentum	2018-03-01	1	5
0004017684	17035606	>65	Adenocarcinoma	III-IV	0	Body/Tail	T3	0	1	4	>1	Liver+Peritoneum /Omentum+Spleen+Colon	2017-10-01	1	1
0004133123	17038164	>65	Adenocarcinoma	III-IV	1	Body/Tail	T3	0	1	2	>1	Liver+Peritoneum /Omentum	2017-07-01	1	1
0004134606	17038219	>65	Adenocarcinoma	III-IV	1	Head	T4	0	1	1	1	Liver Only	2017-11-01	1	7
0004158842	17038648	>65	Adenocarcinoma	I-II	0	Body/Tail	T4	0	1	1	1	Liver Only	2017-10-01	1	12
0004167369	17039162	>65	Adenocarcinoma	III-IV	1	Head	T3	0	1	1	1	Liver Only	2017-11-01	1	3
0004194033	17039436	50~64	Adenocarcinoma	III-IV	0	Body/Tail	T3	0	1	1	1	Peritoneum /Omentum	2017-10-01	1	5
0004411224	17044442	>65	Adenocarcinoma	I-II	1	Body/Tail	T2	0	1	1	1	Liver Only	2017-12-01	1	2
0004555730	18001127	>65	Adenocarcinoma	I-II	0	Body/Tail	T3	1	1	1	1	Peritoneum /Omentum	2018-09-01	1	19
0004598145	18001982	50~64	Adenocarcinoma	III-IV	1	Head	T2	0	0	1	1	Liver Only	2018-01-01	1	2
0004666303	18003503	<50	Adenocarcinoma	III-IV	0	Body/Tail	T4	0	1	2	>1	Liver+Peritoneum /Omentum	2018-01-01	1	1
0004695729	18004103	>65	Adenocarcinoma	III-IV	1	Body/Tail	T4	0	1	1	1	Liver Only	2017-04-01	1	0
0004707493	18004422	50~64	Adenocarcinoma	III-IV	1	Head	T3	0	0	1	1	Peritoneum /Omentum	2017-09-01	1	0
0004735088	18005072	50~64	Adenocarcinoma	III-IV	0	Body/Tail	T2	0	1	1	1	Liver Only	2018-02-01	1	5
0004738639	18005229	50~64	Adenocarcinoma	III-IV	1	Head	T3	1	1	1	1	Peritoneum /Omentum	2018-02-01	1	13
0004748099	18053304	>65	Adenocarcinoma	III-IV	1	Head	T4	0	1	2	>1	Liver+Adrenal	2018-12-01	1	1
0004824718	18007394	50~64	Adenocarcinoma	III-IV	1	Head	T4	0	0	1	1	Liver Only	2018-03-01	1	26
0004894145	19041339	>65	Adenocarcinoma	III-IV	1	Head	T4	0	1	1	1	Liver Only	2019-07-01	1	7
0004923662	18009853	>65	Adenocarcinoma	III-IV	1	Body/Tail	T2	0	1	1	1	Liver Only	2018-03-01	1	0
0004943235	18010005	<50	Adenocarcinoma	III-IV	1	Body/Tail	T4	0	1	1	1	Liver Only	2018-03-01	1	5
0004968729	19017115	>65	Adenocarcinoma	III-IV	1	Body/Tail	T4	0	1	1	1	Liver Only	2019-04-01	1	0
0004974785	18012982	50~64	Adenocarcinoma	III-IV	0	Head	T3	1	1	1	1	Liver Only	2017-07-01	1	13
0005091291	18013686	50~64	Adenocarcinoma	I-II	1	Body/Tail	T4	0	0	5	>1	Liver+Peritoneum /Omentum+Lung+Bone+Brain	2017-11-01	1	2
0005129538	18036818	50~64	Adenocarcinoma	I-II	0	Head	T4	0	1	2	>1	Liver+Peritoneum /Omentum	2018-04-01	1	4
0005194369	18015955	50~64	Adenocarcinoma	I-II	1	Body/Tail	T2	0	1	3	>1	Liver+Peritoneum /Omentum+Spleen	2018-04-01	1	6
0005202011	18016162	>65	Adenocarcinoma	I-II	1	Body/Tail	T3	0	1	1	1	Liver Only	2018-04-01	1	4
0005202505	18016335	>65	Adenocarcinoma	I-II	1	Head	T2	0	0	1	1	Lung Only	2018-04-01	1	0
0005214572	18018922	50~64	Adenocarcinoma	I-II	0	Head	T2	0	1	1	1	Liver Only	2018-05-01	1	13
0005214572	18020855	50~64	Adenocarcinoma	I-II	0	Head	T4	0	1	2	>1	Liver+Peritoneum /Omentum	2018-05-01	1	4
0005246730	18017480	50~64	Adenocarcinoma	III-IV	1	Body/Tail	T3	0	0	1	1	Liver Only	2018-05-01	1	1
0005272987	19023456	50~64	Adenocarcinoma	III-IV	1	Head	T3	1	1	1	1	Peritoneum /Omentum	2018-08-01	1	13
0005274707	18017828	>65	Adenocarcinoma	III-IV	0	Head	T4	0	0	2	>1	Liver+Peritoneum /Omentum	2018-05-01	1	0
0005278695	18017907	50~64	Adenocarcinoma	I-II	1	Body/Tail	T2	0	1	1	1	Peritoneum /Omentum	2018-03-01	1	13
0005355099	18019642	>65	Adenocarcinoma	III-IV	1	Head	T3	0	0	2	>1	Liver+Peritoneum /Omentum	2018-05-01	1	1
0005658538	18033256	>65	Adenocarcinoma	III-IV	0	Body/Tail	T3	1	1	1	1	Lung Only	2018-06-01	1	10
0005766448	18029279	>65	Adenocarcinoma	III-IV	0	Body/Tail	T4	0	0	3	>1	Liver+Adrenal+Spleen	2018-07-01	1	0
0005797572	18039208	>65	Adenocarcinoma	III-IV	0	Body/Tail	T2	0	1	4	>1	Liver+Lung+Bone+Adrenal	2018-09-01	1	1
0005798954	18038056	>65	Adenocarcinoma	III-IV	1	Body/Tail	T3	0	1	2	>1	Liver+Adrenal	2018-09-01	1	1
0005825909	18030889	>65	Adenocarcinoma	III-IV	1	Body/Tail	T4	0	0	1	1	Liver Only	2019-08-01	1	1
0006022606	18035125	>65	Adenocarcinoma	III-IV	1	Body/Tail	T3	1	1	1	1	Liver Only	2018-09-01	1	3
0006271033	18042140	>65	Adenocarcinoma	III-IV	1	Head	T2	0	0	1	1	Liver Only	2018-10-01	1	3
0006290415	18041710	>65	Adenocarcinoma	III-IV	1	Body/Tail	T3	0	0	2	>1	Liver+Peritoneum /Omentum	2018-10-01	1	1
0006373189	18045725	50~64	Adenocarcinoma	I-II	1	Head	T2	0	1	2	>1	Liver+Peritoneum /Omentum	2018-11-01	1	6
0006419673	18045143	50~64	Adenocarcinoma	III-IV	1	Body/Tail	T3	0	0	1	1	Bone	2018-11-01	1	0
0006430583	18045432	>65	Adenocarcinoma	III-IV	1	Head	T3	0	1	1	1	Liver Only	2018-11-01	1	2
0006494594	18047113	>65	Adenocarcinoma	I-II	0	Body/Tail	T4	0	1	1	1	Peritoneum /Omentum	2018-11-01	1	12
0006539224	18048395	>65	Adenocarcinoma	I-II	0	Head	T4	0	0	1	1	Lung Only	2018-11-01	1	3
0006637527	18050895	>65	Adenocarcinoma	I-II	1	Head	T3	0	0	1	1	Liver Only	2018-12-01	1	6
0006698921	18052497	>65	Adenocarcinoma	III-IV	0	Body/Tail	T3	0	0	2	>1	Liver+Peritoneum /Omentum	2018-12-01	1	1
0006737729	19000158	50~64	Adenocarcinoma	III-IV	1	Head	T4	0	0	1	1	Liver Only	2019-01-01	1	26
0006755549	19000718	>65	Adenocarcinoma	III-IV	1	Head	T3	0	1	2	>1	Liver+Peritoneum /Omentum	2019-01-01	1	13
0006772358	19001129	50~64	Adenocarcinoma	III-IV	0	Head	T3	0	0	1	1	Liver Only	2019-01-01	1	1
0006813314	19002220	>65	Adenocarcinoma	III-IV	1	Body/Tail	T4	0	0	2	>1	Peritoneum /Omentum+Bone	2019-01-01	1	0
0006817280	19033701	>65	Adenocarcinoma	I-II	1	Head	T4	0	0	1	1	Liver Only	2019-07-01	1	1
0006896864	19004400	>65	Adenocarcinoma	I-II	1	Body/Tail	T3	1	1	1	1	Liver Only	2019-01-01	1	1
0006901471	19004529	50~64	Adenocarcinoma	III-IV	0	Head	T2	0	1	1	1	Peritoneum /Omentum	2018-12-01	1	5
0006902662	19004557	>65	Adenocarcinoma	III-IV	1	Body/Tail	T3	0	1	1	1	Peritoneum /Omentum	2019-02-01	1	18
0006906729	19005570	50~64	Adenocarcinoma	III-IV	0	Head	T4	0	1	1	1	Peritoneum /Omentum	2019-02-01	1	6
0006933235	19006435	>65	Adenocarcinoma	III-IV	0	Head	T2	0	1	2	>1	Lung+Pelvis	2019-01-01	1	1
0006951202	19005626	>65	Adenocarcinoma	III-IV	1	Head	T2	1	1	1	1	Peritoneum /Omentum	2019-02-01	1	15
0007029527	19007857	>65	Adenocarcinoma	I-II	0	Body/Tail	T2	0	1	1	1	Lung Only	2019-01-01	1	2
0007047224	19008287	50~64	Adenocarcinoma	III-IV	1	Head	T4	0	1	1	1	Peritoneum /Omentum	2019-02-01	1	1
0007196213	19012120	>65	Adenocarcinoma	I-II	1	Body/Tail	T2	0	1	1	1	Liver Only	2019-03-01	1	1
0007276279	19014581	>65	Adenocarcinoma	III-IV	1	Head	T3	0	1	1	1	Liver Only	2019-03-01	1	3
0007280077	19039893	>65	Adenocarcinoma	III-IV	0	Body/Tail	T3	0	1	2	>1	Liver+Peritoneum /Omentum	2019-09-01	1	1
0007303561	19014883	>65	Adenocarcinoma	I-II	1	Head	T4	0	1	1	1	Liver Only	2019-04-01	1	24
0007319088	19015147	50~64	Adenocarcinoma	I-II	1	Body/Tail	T2	0	1	2	>1	Liver+Lung	2019-04-01	1	6
0007370640	19018249	50~64	Adenocarcinoma	I-II	1	Body/Tail	T4	0	1	2	>1	Liver+Peritoneum /Omentum	2019-04-01	1	4
0007491538	19019221	50~64	Adenocarcinoma	III-IV	0	Body/Tail	T2	0	1	1	1	Peritoneum /Omentum	2019-05-01	1	5
0007566707	19034685	>65	Adenocarcinoma	I-II	0	Body/Tail	T4	0	1	1	1	Peritoneum /Omentum	2019-06-01	1	12
0007717280	19031791	50~64	Adenocarcinoma	III-IV	0	Head	T3	0	1	1	1	Liver Only	2019-07-01	1	5
0007750943	19025506	50~64	Adenocarcinoma	III-IV	1	Body/Tail	T3	1	1	1	1	Lung Only	2019-06-01	1	13
0007772224	19026128	50~64	Adenocarcinoma	I-II	1	Body/Tail	T4	0	0	2	>1	Liver+Bone	2019-05-01	1	0
0007944066	19030378	>65	Adenocarcinoma	I-II	1	Head	T2	0	0	1	1	Liver Only	2019-07-01	1	1
0008013066	19032341	50~64	Adenocarcinoma	III-IV	1	Body/Tail	T4	0	1	1	1	Liver Only	2019-07-01	1	6
0008136123	19034952	50~64	Adenocarcinoma	III-IV	1	Head	T3	1	1	1	1	Liver Only	2019-08-01	1	13
0008267347	19038701	50~64	Adenocarcinoma	I-II	1	Head	T2	0	1	1	1	Peritoneum /Omentum	2019-08-01	1	11
0008426257	19042024	50~64	Adenocarcinoma	I-II	1	Head	T4	0	1	2	>1	Liver+Lung	2019-08-01	1	4
0008429842	19042110	>65	Adenocarcinoma	III-IV	1	Head	T3	1	1	1	1	Liver Only	2019-04-01	1	20
0008440066	19042427	50~64	Adenocarcinoma	III-IV	0	Head	T3	1	1	1	1	Liver Only	2019-07-01	1	13
0008499718	19043805	>65	Adenocarcinoma	I-II	0	Head	T3	0	1	1	1	Peritoneum /Omentum	2019-09-01	1	4
0008531729	19044780	>65	Adenocarcinoma	III-IV	1	Body/Tail	T4	0	1	2	>1	Liver+Peritoneum /Omentum	2019-10-01	1	13
0000570134	18007691	>65	PNET	I-II	0	Body/Tail	T3	1	1	1	1	Liver Only	2018-04-01	1	41
0003075594	19013566	50~64	PNET	I-II	0	Body/Tail	T2	1	1	3	>1	Liver+Peritoneum /Omentum+Bone	2017-12-01	1	35
0007113369	19011355	>65	PNET	I-II	1	Body/Tail	T3	1	1	1	1	Colon	2019-03-01	0	43
0007793213	19031524	<50	PNET	I-II	1	Body/Tail	T2	1	1	1	1	Liver Only	2019-04-01	1	25
0007880628	19028762	>65	PNET	I-II	0	Head	T3	1	1	1	1	Liver Only	2018-07-01	0	51
0004859909	18007941	50~64	PNET	I-II	0	Head	T2	1	1		1	Liver Only	2018-03-01	1	48
0006640279	18050938	<50	PNET	I-II	0	Body/Tail	T1	1	1		1	Liver Only	2018-12-01	0	47
0005284516	18036084	<50	PNET	I-II	0	Body/Tail	T1	0	1		1	Liver Only	2018-09-01	1	30
