# Supplementary material for: A population-based study of synchronous distant metastases and prognosis in patients with PDAC at initial diagnosis
Source: Front Oncol. 2023 Jan 26;13:1087700. doi: 10.3389/fonc.2023.1087700 (PMC9909560; doi:10.3389/fonc.2023.1087700)
Supplement: Supplementary file 2 [file Table_2.xlsx]

## Sheet: Sheet1
	Age.recode.with..1.year.olds	Sex	Year.of.diagnosis	Race.recode..W..B..AI..API.	Site.recode.ICD.O.3.WHO.2008	Primary.Site...labeled	Histologic.Type.ICD.O.3	ICD.O.3.Hist.behav	Grade..thru.2017.	Grade.Clinical..2018..	Grade.Pathological..2018..	Diagnostic.Confirmation	Derived.AJCC.T..7th.ed..2010.2015.	RX.Summ..Surg.Prim.Site..1998..	Chemotherapy.recode..yes..no.unk.	CS.tumor.size..2004.2015.	CS.mets.at.dx..2004.2015.	CS.Mets.Eval..2004.2015.	SEER.Combined.Mets.at.DX.bone..2010..	SEER.Combined.Mets.at.DX.brain..2010..	SEER.Combined.Mets.at.DX.liver..2010..	SEER.Combined.Mets.at.DX.lung..2010..	Mets.at.DX.Distant.LN..2016..	Mets.at.DX.Other..2016..	COD.to.site.recode	SEER.cause.specific.death.classification	SEER.other.cause.of.death.classification	Survival.months	Survival.months.flag	COD.to.site.rec.KM	Vital.status.recode..study.cutoff.used.	Sequence.number	First.malignant.primary.indicator	Primary.by.international.rules	Total.number.of.in.situ.malignant.tumors.for.patient	Derived.AJCC.M..7th.ed..2010.2015.	Derived.AJCC.N..7th.ed..2010.2015.	Metpattern	Metnum	newage	Age	Race	Tumorlocation	Histology	Grade	Tstage	Surgery	Chemotherapy	Metend
21	70-74 years	Male	2012	White	Pancreas	C25.0-Head of pancreas	8140	8140/3: Adenocarcinoma, NOS	Poorly differentiated; Grade III	Blank(s)	Blank(s)	Positive exfoliative cytology, no positive histology	T4	0	Yes	42	40	3	No	No	Yes	No	Blank(s)	Blank(s)	Pancreas	Dead (attributable to this cancer dx)	Alive or dead due to cancer	14	Complete dates are available and there are more than 0 days of survival	Pancreas	Dead	2nd of 2 or more primaries	No	Yes	2	M1	N1	Only liver	1	74	≥65	White	Pancreatic head	Adenocarcinoma	III-IV	T4	No	Yes	Liver
360	65-69 years	Male	2014	Asian or Pacific Islander	Pancreas	C25.0-Head of pancreas	8140	8140/3: Adenocarcinoma, NOS	Poorly differentiated; Grade III	Blank(s)	Blank(s)	Positive histology	T4	0	Yes	100	40	0	No	No	Yes	No	Blank(s)	Blank(s)	Other Biliary	Alive or dead of other cause	Dead (attributable to causes other than this cancer dx)	3	Complete dates are available and there are more than 0 days of survival	Other Biliary	Dead	2nd of 2 or more primaries	No	Yes	2	M1	NX	Only liver	1	69	≥65	Other	Pancreatic head	Adenocarcinoma	III-IV	T4	No	Yes	Liver
533	80-84 years	Female	2013	White	Pancreas	C25.1-Body of pancreas	8140	8140/3: Adenocarcinoma, NOS	Moderately differentiated; Grade II	Blank(s)	Blank(s)	Positive histology	T2	0	Yes	50	60	0	No	No	No	Yes	Blank(s)	Blank(s)	Pancreas	Dead (attributable to this cancer dx)	Alive or dead due to cancer	10	Complete dates are available and there are more than 0 days of survival	Pancreas	Dead	2nd of 2 or more primaries	Yes	Yes	2	M1	N0	Only lung	1	84	≥65	White	Pancreatic body/tail	Adenocarcinoma	I-II	T2	No	Yes	Lung
822	85-85 years	Male	2011	White	Pancreas	C25.0-Head of pancreas	8140	8140/3: Adenocarcinoma, NOS	Moderately differentiated; Grade II	Blank(s)	Blank(s)	Positive histology	T3	0	Yes	51	40	0	No	No	Yes	No	Blank(s)	Blank(s)	Pancreas	Dead (attributable to this cancer dx)	Alive or dead due to cancer	10	Complete dates are available and there are more than 0 days of survival	Pancreas	Dead	2nd of 2 or more primaries	Yes	Yes	2	M1	N1	Only liver	1	85	≥65	White	Pancreatic head	Adenocarcinoma	I-II	T3	No	Yes	Liver
986	65-69 years	Male	2011	Asian or Pacific Islander	Pancreas	C25.1-Body of pancreas	8140	8140/3: Adenocarcinoma, NOS	Poorly differentiated; Grade III	Blank(s)	Blank(s)	Positive histology	T4	0	Yes	50	40	3	No	No	Yes	No	Blank(s)	Blank(s)	Pancreas	Dead (attributable to this cancer dx)	Alive or dead due to cancer	4	Complete dates are available and there are more than 0 days of survival	Pancreas	Dead	2nd of 2 or more primaries	No	Yes	2	M1	N1	Only liver	1	69	≥65	Other	Pancreatic body/tail	Adenocarcinoma	III-IV	T4	No	Yes	Liver
1609	60-64 years	Male	2015	White	Pancreas	C25.2-Tail of pancreas	8246	8246/3: Neuroendocrine carcinoma, NOS	Poorly differentiated; Grade III	Blank(s)	Blank(s)	Positive histology	T2	0	Yes	30	40	3	No	No	Yes	No	Blank(s)	Blank(s)	Pancreas	Dead (attributable to this cancer dx)	Alive or dead due to cancer	38	Complete dates are available and there are more than 0 days of survival	Pancreas	Dead	2nd of 2 or more primaries	No	Yes	2	M1	N0	Only liver	1	64	50 ~ 64	White	Pancreatic body/tail	Neuroendocrine carcinoma	III-IV	T2	No	Yes	Liver
2223	65-69 years	Male	2010	White	Pancreas	C25.0-Head of pancreas	8246	8246/3: Neuroendocrine carcinoma, NOS	Well differentiated; Grade I	Blank(s)	Blank(s)	Positive histology	T3	37	No/Unknown	66	40	3	No	No	Yes	No	Blank(s)	Blank(s)	Alive	Alive or dead of other cause	Alive or dead due to cancer	99	Complete dates are available and there are more than 0 days of survival	Alive	Alive	2nd of 2 or more primaries	No	Yes	3	M1	N1	Only liver	1	69	≥65	White	Pancreatic head	Neuroendocrine carcinoma	I-II	T3	Yes	No/Unknown	Liver
2946	75-79 years	Male	2015	White	Pancreas	C25.0-Head of pancreas	8140	8140/3: Adenocarcinoma, NOS	Moderately differentiated; Grade II	Blank(s)	Blank(s)	Positive histology	T2	0	No/Unknown	33	40	3	No	No	Yes	No	Blank(s)	Blank(s)	Pancreas	Dead (attributable to this cancer dx)	Alive or dead due to cancer	1	Complete dates are available and there are more than 0 days of survival	Pancreas	Dead	3rd of 3 or more primaries	No	Yes	3	M1	N0	Only liver	1	79	≥65	White	Pancreatic head	Adenocarcinoma	I-II	T2	No	No/Unknown	Liver
3098	85-85 years	Female	2010	White	Pancreas	C25.1-Body of pancreas	8140	8140/3: Adenocarcinoma, NOS	Well differentiated; Grade I	Blank(s)	Blank(s)	Positive histology	T2	0	Yes	50	40	0	No	No	Yes	No	Blank(s)	Blank(s)	Pancreas	Dead (attributable to this cancer dx)	Alive or dead due to cancer	9	Complete dates are available and there are more than 0 days of survival	Pancreas	Dead	2nd of 2 or more primaries	No	Yes	2	M1	N0	Only liver	1	85	≥65	White	Pancreatic body/tail	Adenocarcinoma	I-II	T2	No	Yes	Liver
3125	55-59 years	Male	2011	Asian or Pacific Islander	Pancreas	C25.0-Head of pancreas	8500	8500/3: Infiltrating duct carcinoma, NOS	Poorly differentiated; Grade III	Blank(s)	Blank(s)	Positive histology	T3	0	No/Unknown	58	40	3	No	No	Yes	No	Blank(s)	Blank(s)	Miscellaneous Malignant Cancer	Dead (attributable to this cancer dx)	Alive or dead due to cancer	0	Complete dates are available and there are more than 0 days of survival	Miscellaneous Malignant Cancer	Dead	2nd of 2 or more primaries	No	Yes	2	M1	NX	Only liver	1	59	50 ~ 64	Other	Pancreatic head	Adenocarcinoma	III-IV	T3	No	No/Unknown	Liver
3305	65-69 years	Male	2015	White	Pancreas	C25.2-Tail of pancreas	8140	8140/3: Adenocarcinoma, NOS	Moderately differentiated; Grade II	Blank(s)	Blank(s)	Positive histology	T3	0	No/Unknown	55	40	1	No	No	Yes	No	Blank(s)	Blank(s)	Pancreas	Dead (attributable to this cancer dx)	Alive or dead due to cancer	2	Complete dates are available and there are more than 0 days of survival	Pancreas	Dead	2nd of 2 or more primaries	No	Yes	2	M1	NX	Only liver	1	69	≥65	White	Pancreatic body/tail	Adenocarcinoma	I-II	T3	No	No/Unknown	Liver
3708	75-79 years	Male	2010	White	Pancreas	C25.0-Head of pancreas	8140	8140/3: Adenocarcinoma, NOS	Poorly differentiated; Grade III	Blank(s)	Blank(s)	Positive histology	T4	0	No/Unknown	34	40	3	No	No	Yes	No	Blank(s)	Blank(s)	Pancreas	Dead (attributable to this cancer dx)	Alive or dead due to cancer	0	Complete dates are available and there are more than 0 days of survival	Pancreas	Dead	One primary only	Yes	Yes	1	M1	N0	Only liver	1	79	≥65	White	Pancreatic head	Adenocarcinoma	III-IV	T4	No	No/Unknown	Liver
3712	55-59 years	Female	2010	White	Pancreas	C25.1-Body of pancreas	8140	8140/3: Adenocarcinoma, NOS	Moderately differentiated; Grade II	Blank(s)	Blank(s)	Positive histology	T2	0	Yes	75	40	0	No	No	Yes	No	Blank(s)	Blank(s)	Pancreas	Dead (attributable to this cancer dx)	Alive or dead due to cancer	7	Complete dates are available and there are more than 0 days of survival	Pancreas	Dead	One primary only	Yes	Yes	1	M1	N0	Only liver	1	59	50 ~ 64	White	Pancreatic body/tail	Adenocarcinoma	I-II	T2	No	Yes	Liver
3730	75-79 years	Female	2010	Black	Pancreas	C25.1-Body of pancreas	8140	8140/3: Adenocarcinoma, NOS	Moderately differentiated; Grade II	Blank(s)	Blank(s)	Positive histology	T4	0	Yes	35	60	1	No	No	Yes	No	Blank(s)	Blank(s)	Pancreas	Dead (attributable to this cancer dx)	Alive or dead due to cancer	1	Complete dates are available and there are more than 0 days of survival	Pancreas	Dead	One primary only	Yes	Yes	1	M1	N0	Only liver	1	79	≥65	Black	Pancreatic body/tail	Adenocarcinoma	I-II	T4	No	Yes	Liver
3751	60-64 years	Male	2010	Black	Pancreas	C25.1-Body of pancreas	8140	8140/3: Adenocarcinoma, NOS	Moderately differentiated; Grade II	Blank(s)	Blank(s)	Positive histology	T1	0	Yes	10	40	1	No	No	Yes	No	Blank(s)	Blank(s)	Pancreas	Dead (attributable to this cancer dx)	Alive or dead due to cancer	10	Complete dates are available and there are more than 0 days of survival	Pancreas	Dead	One primary only	Yes	Yes	1	M1	N0	Only liver	1	64	50 ~ 64	Black	Pancreatic body/tail	Adenocarcinoma	I-II	T1	No	Yes	Liver
3794	60-64 years	Female	2010	Black	Pancreas	C25.0-Head of pancreas	8140	8140/3: Adenocarcinoma, NOS	Moderately differentiated; Grade II	Blank(s)	Blank(s)	Positive histology	T3	0	No/Unknown	999	40	0	No	No	Yes	No	Blank(s)	Blank(s)	Pancreas	Dead (attributable to this cancer dx)	Alive or dead due to cancer	1	Complete dates are available and there are more than 0 days of survival	Pancreas	Dead	One primary only	Yes	Yes	1	M1	N0	Only liver	1	64	50 ~ 64	Black	Pancreatic head	Adenocarcinoma	I-II	T3	No	No/Unknown	Liver
3818	65-69 years	Male	2010	White	Pancreas	C25.1-Body of pancreas	8140	8140/3: Adenocarcinoma, NOS	Moderately differentiated; Grade II	Blank(s)	Blank(s)	Positive exfoliative cytology, no positive histology	T4	0	Yes	79	60	0	No	No	Yes	No	Blank(s)	Blank(s)	Pancreas	Dead (attributable to this cancer dx)	Alive or dead due to cancer	6	Complete dates are available and there are more than 0 days of survival	Pancreas	Dead	One primary only	Yes	Yes	1	M1	N1	Only liver	1	69	≥65	White	Pancreatic body/tail	Adenocarcinoma	I-II	T4	No	Yes	Liver
3829	65-69 years	Male	2010	White	Pancreas	C25.0-Head of pancreas	8140	8140/3: Adenocarcinoma, NOS	Moderately differentiated; Grade II	Blank(s)	Blank(s)	Positive histology	T2	0	No/Unknown	28	40	1	No	No	Yes	No	Blank(s)	Blank(s)	Pancreas	Dead (attributable to this cancer dx)	Alive or dead due to cancer	6	Complete dates are available and there are more than 0 days of survival	Pancreas	Dead	One primary only	Yes	Yes	1	M1	N0	Only liver	1	69	≥65	White	Pancreatic head	Adenocarcinoma	I-II	T2	No	No/Unknown	Liver
3856	70-74 years	Female	2010	White	Pancreas	C25.2-Tail of pancreas	8140	8140/3: Adenocarcinoma, NOS	Poorly differentiated; Grade III	Blank(s)	Blank(s)	Positive histology	T3	0	No/Unknown	999	40	3	No	No	Yes	No	Blank(s)	Blank(s)	Pancreas	Dead (attributable to this cancer dx)	Alive or dead due to cancer	2	Complete dates are available and there are more than 0 days of survival	Pancreas	Dead	One primary only	Yes	Yes	1	M1	N0	Only liver	1	74	≥65	White	Pancreatic body/tail	Adenocarcinoma	III-IV	T3	No	No/Unknown	Liver
3863	45-49 years	Male	2010	White	Pancreas	C25.8-Overlapping lesion of pancreas	8140	8140/3: Adenocarcinoma, NOS	Moderately differentiated; Grade II	Blank(s)	Blank(s)	Positive exfoliative cytology, no positive histology	T3	0	Yes	51	40	1	No	No	Yes	No	Blank(s)	Blank(s)	Pancreas	Dead (attributable to this cancer dx)	Alive or dead due to cancer	10	Complete dates are available and there are more than 0 days of survival	Pancreas	Dead	One primary only	Yes	Yes	1	M1	N0	Only liver	1	49	<50	White	Pancreas other	Adenocarcinoma	I-II	T3	No	Yes	Liver
3865	75-79 years	Female	2011	White	Pancreas	C25.8-Overlapping lesion of pancreas	8500	8500/3: Infiltrating duct carcinoma, NOS	Poorly differentiated; Grade III	Blank(s)	Blank(s)	Positive exfoliative cytology, no positive histology	T4	0	No/Unknown	84	40	0	No	No	Yes	No	Blank(s)	Blank(s)	Pancreas	Dead (attributable to this cancer dx)	Alive or dead due to cancer	1	Complete dates are available and there are more than 0 days of survival	Pancreas	Dead	2nd of 2 or more primaries	No	Yes	2	M1	N1	Only liver	1	79	≥65	White	Pancreas other	Adenocarcinoma	III-IV	T4	No	No/Unknown	Liver
3870	60-64 years	Female	2010	Asian or Pacific Islander	Pancreas	C25.1-Body of pancreas	8246	8246/3: Neuroendocrine carcinoma, NOS	Well differentiated; Grade I	Blank(s)	Blank(s)	Positive exfoliative cytology, no positive histology	T2	0	Yes	38	40	3	No	No	Yes	No	Blank(s)	Blank(s)	Miscellaneous Malignant Cancer	Dead (attributable to this cancer dx)	Alive or dead due to cancer	97	Complete dates are available and there are more than 0 days of survival	Miscellaneous Malignant Cancer	Dead	2nd of 2 or more primaries	No	Yes	3	M1	N0	Only liver	1	64	50 ~ 64	Other	Pancreatic body/tail	Neuroendocrine carcinoma	I-II	T2	No	Yes	Liver
3880	60-64 years	Female	2010	Asian or Pacific Islander	Pancreas	C25.1-Body of pancreas	8140	8140/3: Adenocarcinoma, NOS	Poorly differentiated; Grade III	Blank(s)	Blank(s)	Positive histology	T4	0	Yes	999	40	1	No	No	Yes	No	Blank(s)	Blank(s)	Pancreas	Dead (attributable to this cancer dx)	Alive or dead due to cancer	7	Complete dates are available and there are more than 0 days of survival	Pancreas	Dead	One primary only	Yes	Yes	1	M1	N0	Only liver	1	64	50 ~ 64	Other	Pancreatic body/tail	Adenocarcinoma	III-IV	T4	No	Yes	Liver
3909	75-79 years	Male	2010	White	Pancreas	C25.8-Overlapping lesion of pancreas	8140	8140/3: Adenocarcinoma, NOS	Moderately differentiated; Grade II	Blank(s)	Blank(s)	Positive histology	T3	0	Yes	100	40	0	Yes	No	Yes	No	Blank(s)	Blank(s)	Pancreas	Dead (attributable to this cancer dx)	Alive or dead due to cancer	5	Complete dates are available and there are more than 0 days of survival	Pancreas	Dead	One primary only	Yes	Yes	1	M1	N1	Two or more	>1	79	≥65	White	Pancreas other	Adenocarcinoma	I-II	T3	No	Yes	Liver+bone
3910	65-69 years	Female	2010	White	Pancreas	C25.2-Tail of pancreas	8140	8140/3: Adenocarcinoma, NOS	Moderately differentiated; Grade II	Blank(s)	Blank(s)	Positive histology	T2	0	Yes	54	40	1	No	No	Yes	No	Blank(s)	Blank(s)	Pancreas	Dead (attributable to this cancer dx)	Alive or dead due to cancer	8	Complete dates are available and there are more than 0 days of survival	Pancreas	Dead	One primary only	Yes	Yes	1	M1	N0	Only liver	1	69	≥65	White	Pancreatic body/tail	Adenocarcinoma	I-II	T2	No	Yes	Liver
3938	75-79 years	Male	2010	Asian or Pacific Islander	Pancreas	C25.2-Tail of pancreas	8140	8140/3: Adenocarcinoma, NOS	Well differentiated; Grade I	Blank(s)	Blank(s)	Positive exfoliative cytology, no positive histology	T4	0	Yes	43	40	0	No	No	No	Yes	Blank(s)	Blank(s)	Pancreas	Dead (attributable to this cancer dx)	Alive or dead due to cancer	12	Complete dates are available and there are more than 0 days of survival	Pancreas	Dead	One primary only	Yes	Yes	1	M1	N1	Only lung	1	79	≥65	Other	Pancreatic body/tail	Adenocarcinoma	I-II	T4	No	Yes	Lung
3955	75-79 years	Female	2010	White	Pancreas	C25.0-Head of pancreas	8140	8140/3: Adenocarcinoma, NOS	Moderately differentiated; Grade II	Blank(s)	Blank(s)	Positive exfoliative cytology, no positive histology	T2	0	Yes	35	60	0	No	No	Yes	No	Blank(s)	Blank(s)	Pancreas	Dead (attributable to this cancer dx)	Alive or dead due to cancer	4	Complete dates are available and there are more than 0 days of survival	Pancreas	Dead	One primary only	Yes	Yes	1	M1	N0	Only liver	1	79	≥65	White	Pancreatic head	Adenocarcinoma	I-II	T2	No	Yes	Liver
3983	65-69 years	Male	2010	White	Pancreas	C25.2-Tail of pancreas	8246	8246/3: Neuroendocrine carcinoma, NOS	Poorly differentiated; Grade III	Blank(s)	Blank(s)	Positive histology	T3	0	Yes	49	40	3	Yes	No	Yes	No	Blank(s)	Blank(s)	Pancreas	Dead (attributable to this cancer dx)	Alive or dead due to cancer	28	Complete dates are available and there are more than 0 days of survival	Pancreas	Dead	One primary only	Yes	Yes	1	M1	N1	Two or more	>1	69	≥65	White	Pancreatic body/tail	Neuroendocrine carcinoma	III-IV	T3	No	Yes	Liver+bone
4009	75-79 years	Male	2010	White	Pancreas	C25.1-Body of pancreas	8246	8246/3: Neuroendocrine carcinoma, NOS	Well differentiated; Grade I	Blank(s)	Blank(s)	Positive histology	T2	36	No/Unknown	48	40	1	No	No	Yes	No	Blank(s)	Blank(s)	Alive	Alive or dead of other cause	Alive or dead due to cancer	101	Complete dates are available and there are more than 0 days of survival	Alive	Alive	One primary only	Yes	Yes	1	M1	N1	Only liver	1	79	≥65	White	Pancreatic body/tail	Neuroendocrine carcinoma	I-II	T2	Yes	No/Unknown	Liver
4010	55-59 years	Male	2010	White	Pancreas	C25.1-Body of pancreas	8140	8140/3: Adenocarcinoma, NOS	Moderately differentiated; Grade II	Blank(s)	Blank(s)	Positive histology	T3	0	No/Unknown	60	40	0	No	No	Yes	No	Blank(s)	Blank(s)	Pancreas	Dead (attributable to this cancer dx)	Alive or dead due to cancer	0	Complete dates are available and there are more than 0 days of survival	Pancreas	Dead	One primary only	Yes	Yes	1	M1	N0	Only liver	1	59	50 ~ 64	White	Pancreatic body/tail	Adenocarcinoma	I-II	T3	No	No/Unknown	Liver
4041	70-74 years	Female	2010	White	Pancreas	C25.2-Tail of pancreas	8140	8140/3: Adenocarcinoma, NOS	Moderately differentiated; Grade II	Blank(s)	Blank(s)	Positive exfoliative cytology, no positive histology	T4	0	No/Unknown	44	60	0	Yes	No	No	No	Blank(s)	Blank(s)	Pancreas	Dead (attributable to this cancer dx)	Alive or dead due to cancer	1	Complete dates are available and there are more than 0 days of survival	Pancreas	Dead	One primary only	Yes	Yes	1	M1	N1	Only bone	1	74	≥65	White	Pancreatic body/tail	Adenocarcinoma	I-II	T4	No	No/Unknown	Bone
4042	50-54 years	Female	2010	Asian or Pacific Islander	Pancreas	C25.8-Overlapping lesion of pancreas	8140	8140/3: Adenocarcinoma, NOS	Moderately differentiated; Grade II	Blank(s)	Blank(s)	Positive histology	T4	0	Yes	81	40	3	No	No	Yes	No	Blank(s)	Blank(s)	Stomach	Dead (attributable to this cancer dx)	Alive or dead due to cancer	13	Complete dates are available and there are more than 0 days of survival	Stomach	Dead	One primary only	Yes	Yes	1	M1	N1	Only liver	1	54	50 ~ 64	Other	Pancreas other	Adenocarcinoma	I-II	T4	No	Yes	Liver
4057	75-79 years	Male	2011	Black	Pancreas	C25.2-Tail of pancreas	8140	8140/3: Adenocarcinoma, NOS	Moderately differentiated; Grade II	Blank(s)	Blank(s)	Positive histology	T3	0	Yes	40	40	3	No	No	Yes	No	Blank(s)	Blank(s)	Pancreas	Dead (attributable to this cancer dx)	Alive or dead due to cancer	8	Complete dates are available and there are more than 0 days of survival	Pancreas	Dead	One primary only	Yes	Yes	1	M1	N0	Only liver	1	79	≥65	Black	Pancreatic body/tail	Adenocarcinoma	I-II	T3	No	Yes	Liver
4077	55-59 years	Male	2011	Asian or Pacific Islander	Pancreas	C25.0-Head of pancreas	8140	8140/3: Adenocarcinoma, NOS	Undifferentiated; anaplastic; Grade IV	Blank(s)	Blank(s)	Positive histology	T4	0	No/Unknown	37	40	3	No	No	Yes	No	Blank(s)	Blank(s)	Alive	Alive or dead of other cause	Alive or dead due to cancer	31	Complete dates are available and there are more than 0 days of survival	Alive	Alive	One primary only	Yes	Yes	1	M1	N1	Only liver	1	59	50 ~ 64	Other	Pancreatic head	Adenocarcinoma	III-IV	T4	No	No/Unknown	Liver
4080	70-74 years	Male	2011	White	Pancreas	C25.0-Head of pancreas	8246	8246/3: Neuroendocrine carcinoma, NOS	Well differentiated; Grade I	Blank(s)	Blank(s)	Positive histology	T2	0	No/Unknown	27	40	3	No	No	Yes	No	Blank(s)	Blank(s)	Pancreas	Dead (attributable to this cancer dx)	Alive or dead due to cancer	19	Complete dates are available and there are more than 0 days of survival	Pancreas	Dead	One primary only	Yes	Yes	1	M1	N0	Only liver	1	74	≥65	White	Pancreatic head	Neuroendocrine carcinoma	I-II	T2	No	No/Unknown	Liver
4084	75-79 years	Male	2014	White	Pancreas	C25.0-Head of pancreas	8140	8140/3: Adenocarcinoma, NOS	Moderately differentiated; Grade II	Blank(s)	Blank(s)	Positive histology	T3	0	No/Unknown	35	40	0	No	No	Yes	No	Blank(s)	Blank(s)	Pancreas	Dead (attributable to this cancer dx)	Alive or dead due to cancer	0	Complete dates are available and there are more than 0 days of survival	Pancreas	Dead	3rd of 3 or more primaries	No	Yes	3	M1	N0	Only liver	1	79	≥65	White	Pancreatic head	Adenocarcinoma	I-II	T3	No	No/Unknown	Liver
4098	50-54 years	Female	2010	Asian or Pacific Islander	Pancreas	C25.0-Head of pancreas	8140	8140/3: Adenocarcinoma, NOS	Undifferentiated; anaplastic; Grade IV	Blank(s)	Blank(s)	Positive histology	T3	0	No/Unknown	999	40	3	No	No	Yes	Yes	Blank(s)	Blank(s)	Pancreas	Dead (attributable to this cancer dx)	Alive or dead due to cancer	1	Complete dates are available and there are more than 0 days of survival	Pancreas	Dead	One primary only	Yes	Yes	1	M1	N1	Two or more	>1	54	50 ~ 64	Other	Pancreatic head	Adenocarcinoma	III-IV	T3	No	No/Unknown	Liver+lung
4102	55-59 years	Male	2011	White	Pancreas	C25.0-Head of pancreas	8140	8140/3: Adenocarcinoma, NOS	Moderately differentiated; Grade II	Blank(s)	Blank(s)	Positive exfoliative cytology, no positive histology	T2	0	Yes	36	40	3	No	No	Yes	No	Blank(s)	Blank(s)	State DC not available or state DC available but no COD	Dead (missing/unknown COD)	Dead (missing/unknown COD)	11	Complete dates are available and there are more than 0 days of survival	State DC not available or state DC available but no COD	Dead	One primary only	Yes	Yes	1	M1	N1	Only liver	1	59	50 ~ 64	White	Pancreatic head	Adenocarcinoma	I-II	T2	No	Yes	Liver
4108	80-84 years	Male	2010	White	Pancreas	C25.2-Tail of pancreas	8140	8140/3: Adenocarcinoma, NOS	Poorly differentiated; Grade III	Blank(s)	Blank(s)	Positive histology	T4	0	Yes	999	50	0	Yes	No	Yes	Yes	Blank(s)	Blank(s)	Miscellaneous Malignant Cancer	Dead (attributable to this cancer dx)	Alive or dead due to cancer	0	Complete dates are available and there are more than 0 days of survival	Miscellaneous Malignant Cancer	Dead	One primary only	Yes	Yes	1	M1	N0	Two or more	>1	84	≥65	White	Pancreatic body/tail	Adenocarcinoma	III-IV	T4	No	Yes	Liver+lung+bone
4117	65-69 years	Male	2010	White	Pancreas	C25.2-Tail of pancreas	8246	8246/3: Neuroendocrine carcinoma, NOS	Well differentiated; Grade I	Blank(s)	Blank(s)	Positive histology	T2	36	No/Unknown	71	40	0	No	No	No	Yes	Blank(s)	Blank(s)	Alive	Alive or dead of other cause	Alive or dead due to cancer	96	Complete dates are available and there are more than 0 days of survival	Alive	Alive	One primary only	Yes	Yes	1	M1	N0	Only lung	1	69	≥65	White	Pancreatic body/tail	Neuroendocrine carcinoma	I-II	T2	Yes	No/Unknown	Lung
4137	50-54 years	Male	2011	White	Pancreas	C25.8-Overlapping lesion of pancreas	8140	8140/3: Adenocarcinoma, NOS	Poorly differentiated; Grade III	Blank(s)	Blank(s)	Positive exfoliative cytology, no positive histology	T2	0	Yes	46	40	0	No	No	Yes	No	Blank(s)	Blank(s)	Pancreas	Dead (attributable to this cancer dx)	Alive or dead due to cancer	27	Complete dates are available and there are more than 0 days of survival	Pancreas	Dead	One primary only	Yes	Yes	1	M1	N1	Only liver	1	54	50 ~ 64	White	Pancreas other	Adenocarcinoma	III-IV	T2	No	Yes	Liver
4147	80-84 years	Female	2011	Asian or Pacific Islander	Pancreas	C25.0-Head of pancreas	8140	8140/3: Adenocarcinoma, NOS	Moderately differentiated; Grade II	Blank(s)	Blank(s)	Positive histology	T4	0	No/Unknown	39	40	0	No	No	Yes	No	Blank(s)	Blank(s)	Pancreas	Dead (attributable to this cancer dx)	Alive or dead due to cancer	2	Complete dates are available and there are more than 0 days of survival	Pancreas	Dead	One primary only	Yes	Yes	1	M1	N1	Only liver	1	84	≥65	Other	Pancreatic head	Adenocarcinoma	I-II	T4	No	No/Unknown	Liver
4153	65-69 years	Male	2011	White	Pancreas	C25.0-Head of pancreas	8140	8140/3: Adenocarcinoma, NOS	Poorly differentiated; Grade III	Blank(s)	Blank(s)	Positive histology	T2	0	No/Unknown	31	40	3	No	No	Yes	No	Blank(s)	Blank(s)	Pancreas	Dead (attributable to this cancer dx)	Alive or dead due to cancer	1	Complete dates are available and there are more than 0 days of survival	Pancreas	Dead	One primary only	Yes	Yes	1	M1	N0	Only liver	1	69	≥65	White	Pancreatic head	Adenocarcinoma	III-IV	T2	No	No/Unknown	Liver
4159	75-79 years	Female	2011	Asian or Pacific Islander	Pancreas	C25.7-Other specified parts of pancreas	8140	8140/3: Adenocarcinoma, NOS	Poorly differentiated; Grade III	Blank(s)	Blank(s)	Positive exfoliative cytology, no positive histology	T4	0	No/Unknown	51	40	3	No	No	Yes	No	Blank(s)	Blank(s)	Pancreas	Dead (attributable to this cancer dx)	Alive or dead due to cancer	4	Complete dates are available and there are more than 0 days of survival	Pancreas	Dead	One primary only	Yes	Yes	1	M1	N0	Only liver	1	79	≥65	Other	Pancreas other	Adenocarcinoma	III-IV	T4	No	No/Unknown	Liver
4181	65-69 years	Male	2010	Black	Pancreas	C25.0-Head of pancreas	8140	8140/3: Adenocarcinoma, NOS	Poorly differentiated; Grade III	Blank(s)	Blank(s)	Positive histology	T4	0	Yes	23	40	1	No	No	Yes	No	Blank(s)	Blank(s)	Pancreas	Dead (attributable to this cancer dx)	Alive or dead due to cancer	31	Complete dates are available and there are more than 0 days of survival	Pancreas	Dead	One primary only	Yes	Yes	1	M1	N0	Only liver	1	69	≥65	Black	Pancreatic head	Adenocarcinoma	III-IV	T4	No	Yes	Liver
4196	65-69 years	Male	2011	Asian or Pacific Islander	Pancreas	C25.0-Head of pancreas	8140	8140/3: Adenocarcinoma, NOS	Poorly differentiated; Grade III	Blank(s)	Blank(s)	Positive histology	T3	37	Yes	35	40	0	No	No	Yes	No	Blank(s)	Blank(s)	Pancreas	Dead (attributable to this cancer dx)	Alive or dead due to cancer	43	Complete dates are available and there are more than 0 days of survival	Pancreas	Dead	1st of 2 or more primaries	Yes	Yes	2	M1	N1	Only liver	1	69	≥65	Other	Pancreatic head	Adenocarcinoma	III-IV	T3	Yes	Yes	Liver
4197	75-79 years	Male	2011	American Indian/Alaska Native	Pancreas	C25.1-Body of pancreas	8140	8140/3: Adenocarcinoma, NOS	Moderately differentiated; Grade II	Blank(s)	Blank(s)	Positive exfoliative cytology, no positive histology	T3	0	Yes	37	40	0	No	No	Yes	No	Blank(s)	Blank(s)	Pancreas	Dead (attributable to this cancer dx)	Alive or dead due to cancer	25	Complete dates are available and there are more than 0 days of survival	Pancreas	Dead	One primary only	Yes	Yes	1	M1	N0	Only liver	1	79	≥65	Other	Pancreatic body/tail	Adenocarcinoma	I-II	T3	No	Yes	Liver
4202	65-69 years	Male	2011	White	Pancreas	C25.2-Tail of pancreas	8140	8140/3: Adenocarcinoma, NOS	Poorly differentiated; Grade III	Blank(s)	Blank(s)	Positive histology	T1	0	No/Unknown	20	40	3	No	No	Yes	No	Blank(s)	Blank(s)	Pancreas	Dead (attributable to this cancer dx)	Alive or dead due to cancer	6	Complete dates are available and there are more than 0 days of survival	Pancreas	Dead	One primary only	Yes	Yes	1	M1	N0	Only liver	1	69	≥65	White	Pancreatic body/tail	Adenocarcinoma	III-IV	T1	No	No/Unknown	Liver
4207	75-79 years	Female	2011	Asian or Pacific Islander	Pancreas	C25.0-Head of pancreas	8140	8140/3: Adenocarcinoma, NOS	Moderately differentiated; Grade II	Blank(s)	Blank(s)	Positive exfoliative cytology, no positive histology	T4	0	No/Unknown	38	40	0	No	No	Yes	No	Blank(s)	Blank(s)	Pancreas	Dead (attributable to this cancer dx)	Alive or dead due to cancer	2	Complete dates are available and there are more than 0 days of survival	Pancreas	Dead	One primary only	Yes	Yes	1	M1	N0	Only liver	1	79	≥65	Other	Pancreatic head	Adenocarcinoma	I-II	T4	No	No/Unknown	Liver
4214	70-74 years	Male	2011	Asian or Pacific Islander	Pancreas	C25.8-Overlapping lesion of pancreas	8140	8140/3: Adenocarcinoma, NOS	Moderately differentiated; Grade II	Blank(s)	Blank(s)	Positive exfoliative cytology, no positive histology	T4	0	Yes	67	40	0	No	No	Yes	No	Blank(s)	Blank(s)	Pancreas	Dead (attributable to this cancer dx)	Alive or dead due to cancer	3	Complete dates are available and there are more than 0 days of survival	Pancreas	Dead	One primary only	Yes	Yes	1	M1	N1	Only liver	1	74	≥65	Other	Pancreas other	Adenocarcinoma	I-II	T4	No	Yes	Liver
4231	80-84 years	Male	2011	Asian or Pacific Islander	Pancreas	C25.2-Tail of pancreas	8246	8246/3: Neuroendocrine carcinoma, NOS	Moderately differentiated; Grade II	Blank(s)	Blank(s)	Positive histology	T4	0	No/Unknown	38	40	0	Yes	No	Yes	Yes	Blank(s)	Blank(s)	Pancreas	Dead (attributable to this cancer dx)	Alive or dead due to cancer	1	Complete dates are available and there are more than 0 days of survival	Pancreas	Dead	One primary only	Yes	Yes	1	M1	N1	Two or more	>1	84	≥65	Other	Pancreatic body/tail	Neuroendocrine carcinoma	I-II	T4	No	No/Unknown	Liver+lung+bone
4262	75-79 years	Male	2011	White	Pancreas	C25.0-Head of pancreas	8140	8140/3: Adenocarcinoma, NOS	Poorly differentiated; Grade III	Blank(s)	Blank(s)	Positive histology	T3	0	Yes	60	40	1	No	No	Yes	No	Blank(s)	Blank(s)	Pancreas	Dead (attributable to this cancer dx)	Alive or dead due to cancer	3	Complete dates are available and there are more than 0 days of survival	Pancreas	Dead	One primary only	Yes	Yes	1	M1	N0	Only liver	1	79	≥65	White	Pancreatic head	Adenocarcinoma	III-IV	T3	No	Yes	Liver
4282	70-74 years	Male	2011	White	Pancreas	C25.0-Head of pancreas	8500	8500/3: Infiltrating duct carcinoma, NOS	Poorly differentiated; Grade III	Blank(s)	Blank(s)	Positive exfoliative cytology, no positive histology	T4	0	No/Unknown	38	60	0	No	No	Yes	No	Blank(s)	Blank(s)	Pancreas	Dead (attributable to this cancer dx)	Alive or dead due to cancer	4	Incomplete dates are available and there cannot be zero days of follow-up	Pancreas	Dead	2nd of 2 or more primaries	No	Yes	2	M1	N0	Only liver	1	74	≥65	White	Pancreatic head	Adenocarcinoma	III-IV	T4	No	No/Unknown	Liver
4289	75-79 years	Female	2011	Asian or Pacific Islander	Pancreas	C25.0-Head of pancreas	8140	8140/3: Adenocarcinoma, NOS	Moderately differentiated; Grade II	Blank(s)	Blank(s)	Positive exfoliative cytology, no positive histology	T2	0	Yes	29	40	0	No	No	Yes	No	Blank(s)	Blank(s)	Pancreas	Dead (attributable to this cancer dx)	Alive or dead due to cancer	2	Complete dates are available and there are more than 0 days of survival	Pancreas	Dead	One primary only	Yes	Yes	1	M1	N1	Only liver	1	79	≥65	Other	Pancreatic head	Adenocarcinoma	I-II	T2	No	Yes	Liver
4297	65-69 years	Female	2011	White	Pancreas	C25.0-Head of pancreas	8140	8140/3: Adenocarcinoma, NOS	Well differentiated; Grade I	Blank(s)	Blank(s)	Positive histology	T2	0	Yes	40	40	0	No	No	Yes	No	Blank(s)	Blank(s)	Pancreas	Dead (attributable to this cancer dx)	Alive or dead due to cancer	11	Complete dates are available and there are more than 0 days of survival	Pancreas	Dead	One primary only	Yes	Yes	1	M1	N0	Only liver	1	69	≥65	White	Pancreatic head	Adenocarcinoma	I-II	T2	No	Yes	Liver
4311	65-69 years	Male	2011	Asian or Pacific Islander	Pancreas	C25.2-Tail of pancreas	8140	8140/3: Adenocarcinoma, NOS	Poorly differentiated; Grade III	Blank(s)	Blank(s)	Positive histology	T3	0	Yes	101	40	1	No	No	Yes	No	Blank(s)	Blank(s)	Pancreas	Dead (attributable to this cancer dx)	Alive or dead due to cancer	1	Complete dates are available and there are more than 0 days of survival	Pancreas	Dead	One primary only	Yes	Yes	1	M1	NX	Only liver	1	69	≥65	Other	Pancreatic body/tail	Adenocarcinoma	III-IV	T3	No	Yes	Liver
4317	85-85 years	Female	2011	White	Pancreas	C25.3-Pancreatic duct	8140	8140/3: Adenocarcinoma, NOS	Poorly differentiated; Grade III	Blank(s)	Blank(s)	Positive histology	T3	0	Yes	70	40	0	No	No	Yes	Yes	Blank(s)	Blank(s)	Pancreas	Dead (attributable to this cancer dx)	Alive or dead due to cancer	3	Complete dates are available and there are more than 0 days of survival	Pancreas	Dead	One primary only	Yes	Yes	1	M1	N1	Two or more	>1	85	≥65	White	Pancreas other	Adenocarcinoma	III-IV	T3	No	Yes	Liver+lung
4324	70-74 years	Male	2011	White	Pancreas	C25.8-Overlapping lesion of pancreas	8140	8140/3: Adenocarcinoma, NOS	Poorly differentiated; Grade III	Blank(s)	Blank(s)	Positive histology	T4	0	Yes	81	40	0	No	No	Yes	No	Blank(s)	Blank(s)	Pancreas	Dead (attributable to this cancer dx)	Alive or dead due to cancer	22	Complete dates are available and there are more than 0 days of survival	Pancreas	Dead	One primary only	Yes	Yes	1	M1	N1	Only liver	1	74	≥65	White	Pancreas other	Adenocarcinoma	III-IV	T4	No	Yes	Liver
4325	70-74 years	Male	2011	Asian or Pacific Islander	Pancreas	C25.1-Body of pancreas	8140	8140/3: Adenocarcinoma, NOS	Poorly differentiated; Grade III	Blank(s)	Blank(s)	Positive exfoliative cytology, no positive histology	T4	0	No/Unknown	60	40	1	No	No	Yes	No	Blank(s)	Blank(s)	Pancreas	Dead (attributable to this cancer dx)	Alive or dead due to cancer	0	Complete dates are available and there are more than 0 days of survival	Pancreas	Dead	One primary only	Yes	Yes	1	M1	N0	Only liver	1	74	≥65	Other	Pancreatic body/tail	Adenocarcinoma	III-IV	T4	No	No/Unknown	Liver
4332	30-34 years	Female	2011	Asian or Pacific Islander	Pancreas	C25.0-Head of pancreas	8246	8246/3: Neuroendocrine carcinoma, NOS	Well differentiated; Grade I	Blank(s)	Blank(s)	Positive histology	T2	36	No/Unknown	90	40	3	No	No	Yes	No	Blank(s)	Blank(s)	Alive	Alive or dead of other cause	Alive or dead due to cancer	84	Complete dates are available and there are more than 0 days of survival	Alive	Alive	One primary only	Yes	Yes	1	M1	N1	Only liver	1	34	<50	Other	Pancreatic head	Neuroendocrine carcinoma	I-II	T2	Yes	No/Unknown	Liver
4336	70-74 years	Female	2011	White	Pancreas	C25.1-Body of pancreas	8140	8140/3: Adenocarcinoma, NOS	Poorly differentiated; Grade III	Blank(s)	Blank(s)	Positive histology	T3	0	No/Unknown	34	40	0	No	No	Yes	No	Blank(s)	Blank(s)	Pancreas	Dead (attributable to this cancer dx)	Alive or dead due to cancer	1	Complete dates are available and there are more than 0 days of survival	Pancreas	Dead	One primary only	Yes	Yes	1	M1	N0	Only liver	1	74	≥65	White	Pancreatic body/tail	Adenocarcinoma	III-IV	T3	No	No/Unknown	Liver
4348	55-59 years	Male	2011	White	Pancreas	C25.0-Head of pancreas	8140	8140/3: Adenocarcinoma, NOS	Poorly differentiated; Grade III	Blank(s)	Blank(s)	Positive exfoliative cytology, no positive histology	T3	0	No/Unknown	35	40	0	No	No	Yes	No	Blank(s)	Blank(s)	Pancreas	Dead (attributable to this cancer dx)	Alive or dead due to cancer	11	Complete dates are available and there are more than 0 days of survival	Pancreas	Dead	One primary only	Yes	Yes	1	M1	N0	Only liver	1	59	50 ~ 64	White	Pancreatic head	Adenocarcinoma	III-IV	T3	No	No/Unknown	Liver
4361	60-64 years	Male	2011	Asian or Pacific Islander	Pancreas	C25.8-Overlapping lesion of pancreas	8140	8140/3: Adenocarcinoma, NOS	Poorly differentiated; Grade III	Blank(s)	Blank(s)	Positive histology	T4	0	Yes	82	40	0	No	No	Yes	No	Blank(s)	Blank(s)	Pancreas	Dead (attributable to this cancer dx)	Alive or dead due to cancer	6	Complete dates are available and there are more than 0 days of survival	Pancreas	Dead	One primary only	Yes	Yes	1	M1	N0	Only liver	1	64	50 ~ 64	Other	Pancreas other	Adenocarcinoma	III-IV	T4	No	Yes	Liver
4365	65-69 years	Female	2011	White	Pancreas	C25.0-Head of pancreas	8140	8140/3: Adenocarcinoma, NOS	Poorly differentiated; Grade III	Blank(s)	Blank(s)	Positive histology	T3	0	Yes	39	40	3	No	No	Yes	Yes	Blank(s)	Blank(s)	State DC not available or state DC available but no COD	Dead (missing/unknown COD)	Dead (missing/unknown COD)	39	Complete dates are available and there are more than 0 days of survival	State DC not available or state DC available but no COD	Dead	One primary only	Yes	Yes	1	M1	N0	Two or more	>1	69	≥65	White	Pancreatic head	Adenocarcinoma	III-IV	T3	No	Yes	Liver+lung
4408	80-84 years	Male	2011	Asian or Pacific Islander	Pancreas	C25.2-Tail of pancreas	8140	8140/3: Adenocarcinoma, NOS	Poorly differentiated; Grade III	Blank(s)	Blank(s)	Positive exfoliative cytology, no positive histology	T4	0	Yes	40	50	0	No	No	Yes	No	Blank(s)	Blank(s)	Pancreas	Dead (attributable to this cancer dx)	Alive or dead due to cancer	1	Complete dates are available and there are more than 0 days of survival	Pancreas	Dead	One primary only	Yes	Yes	1	M1	N1	Only liver	1	84	≥65	Other	Pancreatic body/tail	Adenocarcinoma	III-IV	T4	No	Yes	Liver
4413	60-64 years	Female	2011	Asian or Pacific Islander	Pancreas	C25.1-Body of pancreas	8140	8140/3: Adenocarcinoma, NOS	Poorly differentiated; Grade III	Blank(s)	Blank(s)	Positive histology	T2	0	Yes	35	60	1	No	No	Yes	No	Blank(s)	Blank(s)	Pancreas	Dead (attributable to this cancer dx)	Alive or dead due to cancer	4	Complete dates are available and there are more than 0 days of survival	Pancreas	Dead	One primary only	Yes	Yes	1	M1	N0	Only liver	1	64	50 ~ 64	Other	Pancreatic body/tail	Adenocarcinoma	III-IV	T2	No	Yes	Liver
4416	60-64 years	Female	2011	Black	Pancreas	C25.2-Tail of pancreas	8140	8140/3: Adenocarcinoma, NOS	Moderately differentiated; Grade II	Blank(s)	Blank(s)	Positive histology	T2	0	No/Unknown	38	40	1	No	No	Yes	No	Blank(s)	Blank(s)	Pancreas	Dead (attributable to this cancer dx)	Alive or dead due to cancer	1	Complete dates are available and there are more than 0 days of survival	Pancreas	Dead	One primary only	Yes	Yes	1	M1	N0	Only liver	1	64	50 ~ 64	Black	Pancreatic body/tail	Adenocarcinoma	I-II	T2	No	No/Unknown	Liver
4417	45-49 years	Female	2011	White	Pancreas	C25.8-Overlapping lesion of pancreas	8140	8140/3: Adenocarcinoma, NOS	Moderately differentiated; Grade II	Blank(s)	Blank(s)	Positive histology	T4	0	Yes	42	40	3	No	No	Yes	No	Blank(s)	Blank(s)	Pancreas	Dead (attributable to this cancer dx)	Alive or dead due to cancer	8	Complete dates are available and there are more than 0 days of survival	Pancreas	Dead	One primary only	Yes	Yes	1	M1	N1	Only liver	1	49	<50	White	Pancreas other	Adenocarcinoma	I-II	T4	No	Yes	Liver
4422	50-54 years	Male	2011	White	Pancreas	C25.0-Head of pancreas	8246	8246/3: Neuroendocrine carcinoma, NOS	Moderately differentiated; Grade II	Blank(s)	Blank(s)	Positive histology	T3	37	No/Unknown	50	40	3	No	No	Yes	No	Blank(s)	Blank(s)	Pancreas	Dead (attributable to this cancer dx)	Alive or dead due to cancer	69	Complete dates are available and there are more than 0 days of survival	Pancreas	Dead	One primary only	Yes	Yes	1	M1	N1	Only liver	1	54	50 ~ 64	White	Pancreatic head	Neuroendocrine carcinoma	I-II	T3	Yes	No/Unknown	Liver
4449	35-39 years	Male	2012	White	Pancreas	C25.0-Head of pancreas	8246	8246/3: Neuroendocrine carcinoma, NOS	Undifferentiated; anaplastic; Grade IV	Blank(s)	Blank(s)	Positive exfoliative cytology, no positive histology	T3	0	Yes	35	40	0	No	No	Yes	No	Blank(s)	Blank(s)	Alive	Alive or dead of other cause	Alive or dead due to cancer	10	Complete dates are available and there are more than 0 days of survival	Alive	Alive	One primary only	Yes	Yes	1	M1	N1	Only liver	1	39	<50	White	Pancreatic head	Neuroendocrine carcinoma	III-IV	T3	No	Yes	Liver
4452	50-54 years	Male	2012	White	Pancreas	C25.2-Tail of pancreas	8500	8500/3: Infiltrating duct carcinoma, NOS	Poorly differentiated; Grade III	Blank(s)	Blank(s)	Positive histology	T3	30	Yes	55	60	3	No	No	Yes	No	Blank(s)	Blank(s)	Pancreas	Dead (attributable to this cancer dx)	Alive or dead due to cancer	51	Complete dates are available and there are more than 0 days of survival	Pancreas	Dead	One primary only	Yes	Yes	1	M1	N0	Only liver	1	54	50 ~ 64	White	Pancreatic body/tail	Adenocarcinoma	III-IV	T3	Yes	Yes	Liver
4462	50-54 years	Male	2012	White	Pancreas	C25.0-Head of pancreas	8140	8140/3: Adenocarcinoma, NOS	Poorly differentiated; Grade III	Blank(s)	Blank(s)	Positive exfoliative cytology, no positive histology	T3	0	No/Unknown	44	40	0	No	No	Yes	No	Blank(s)	Blank(s)	Pancreas	Dead (attributable to this cancer dx)	Alive or dead due to cancer	1	Complete dates are available and there are more than 0 days of survival	Pancreas	Dead	One primary only	Yes	Yes	1	M1	N1	Only liver	1	54	50 ~ 64	White	Pancreatic head	Adenocarcinoma	III-IV	T3	No	No/Unknown	Liver
4480	80-84 years	Female	2011	White	Pancreas	C25.2-Tail of pancreas	8500	8500/3: Infiltrating duct carcinoma, NOS	Moderately differentiated; Grade II	Blank(s)	Blank(s)	Positive histology	T3	35	No/Unknown	78	40	3	No	No	Yes	No	Blank(s)	Blank(s)	Pancreas	Dead (attributable to this cancer dx)	Alive or dead due to cancer	6	Complete dates are available and there are more than 0 days of survival	Pancreas	Dead	One primary only	Yes	Yes	1	M1	N0	Only liver	1	84	≥65	White	Pancreatic body/tail	Adenocarcinoma	I-II	T3	Yes	No/Unknown	Liver
4495	60-64 years	Female	2012	White	Pancreas	C25.0-Head of pancreas	8140	8140/3: Adenocarcinoma, NOS	Moderately differentiated; Grade II	Blank(s)	Blank(s)	Positive histology	T2	0	Yes	41	40	1	No	No	Yes	No	Blank(s)	Blank(s)	Pancreas	Dead (attributable to this cancer dx)	Alive or dead due to cancer	4	Complete dates are available and there are more than 0 days of survival	Pancreas	Dead	One primary only	Yes	Yes	1	M1	N0	Only liver	1	64	50 ~ 64	White	Pancreatic head	Adenocarcinoma	I-II	T2	No	Yes	Liver
4509	70-74 years	Male	2012	White	Pancreas	C25.0-Head of pancreas	8140	8140/3: Adenocarcinoma, NOS	Poorly differentiated; Grade III	Blank(s)	Blank(s)	Positive histology	T4	0	Yes	33	40	1	No	No	Yes	No	Blank(s)	Blank(s)	Pancreas	Dead (attributable to this cancer dx)	Alive or dead due to cancer	8	Complete dates are available and there are more than 0 days of survival	Pancreas	Dead	One primary only	Yes	Yes	1	M1	N0	Only liver	1	74	≥65	White	Pancreatic head	Adenocarcinoma	III-IV	T4	No	Yes	Liver
4518	85-85 years	Female	2012	Black	Pancreas	C25.0-Head of pancreas	8140	8140/3: Adenocarcinoma, NOS	Poorly differentiated; Grade III	Blank(s)	Blank(s)	Positive exfoliative cytology, no positive histology	T3	0	No/Unknown	37	40	0	No	No	Yes	No	Blank(s)	Blank(s)	Pancreas	Dead (attributable to this cancer dx)	Alive or dead due to cancer	0	Incomplete dates are available and there could be zero days of follow-up	Pancreas	Dead	One primary only	Yes	Yes	1	M1	N0	Only liver	1	85	≥65	Black	Pancreatic head	Adenocarcinoma	III-IV	T3	No	No/Unknown	Liver
4550	50-54 years	Male	2011	White	Pancreas	C25.2-Tail of pancreas	8246	8246/3: Neuroendocrine carcinoma, NOS	Moderately differentiated; Grade II	Blank(s)	Blank(s)	Positive histology	T2	0	No/Unknown	77	60	3	No	No	Yes	Yes	Blank(s)	Blank(s)	Pancreas	Dead (attributable to this cancer dx)	Alive or dead due to cancer	13	Complete dates are available and there are more than 0 days of survival	Pancreas	Dead	One primary only	Yes	Yes	1	M1	N1	Two or more	>1	54	50 ~ 64	White	Pancreatic body/tail	Neuroendocrine carcinoma	I-II	T2	No	No/Unknown	Liver+lung
4552	85-85 years	Female	2012	White	Pancreas	C25.2-Tail of pancreas	8140	8140/3: Adenocarcinoma, NOS	Poorly differentiated; Grade III	Blank(s)	Blank(s)	Positive histology	T4	0	No/Unknown	57	45	1	No	No	Yes	No	Blank(s)	Blank(s)	Pancreas	Dead (attributable to this cancer dx)	Alive or dead due to cancer	2	Complete dates are available and there are more than 0 days of survival	Pancreas	Dead	One primary only	Yes	Yes	1	M1	N1	Only liver	1	85	≥65	White	Pancreatic body/tail	Adenocarcinoma	III-IV	T4	No	No/Unknown	Liver
4584	70-74 years	Female	2012	Black	Pancreas	C25.0-Head of pancreas	8140	8140/3: Adenocarcinoma, NOS	Moderately differentiated; Grade II	Blank(s)	Blank(s)	Positive histology	T1	0	Yes	20	5	0	No	No	Yes	No	Blank(s)	Blank(s)	Pancreas	Dead (attributable to this cancer dx)	Alive or dead due to cancer	8	Complete dates are available and there are more than 0 days of survival	Pancreas	Dead	One primary only	Yes	Yes	1	M1	N1	Only liver	1	74	≥65	Black	Pancreatic head	Adenocarcinoma	I-II	T1	No	Yes	Liver
4597	70-74 years	Male	2012	White	Pancreas	C25.0-Head of pancreas	8140	8140/3: Adenocarcinoma, NOS	Poorly differentiated; Grade III	Blank(s)	Blank(s)	Positive exfoliative cytology, no positive histology	T3	0	Yes	60	40	1	No	No	Yes	No	Blank(s)	Blank(s)	Pancreas	Dead (attributable to this cancer dx)	Alive or dead due to cancer	3	Complete dates are available and there are more than 0 days of survival	Pancreas	Dead	One primary only	Yes	Yes	1	M1	N0	Only liver	1	74	≥65	White	Pancreatic head	Adenocarcinoma	III-IV	T3	No	Yes	Liver
4601	35-39 years	Female	2012	White	Pancreas	C25.2-Tail of pancreas	8246	8246/3: Neuroendocrine carcinoma, NOS	Well differentiated; Grade I	Blank(s)	Blank(s)	Positive histology	T1	30	Yes	10	40	3	No	No	Yes	No	Blank(s)	Blank(s)	Alive	Alive or dead of other cause	Alive or dead due to cancer	73	Complete dates are available and there are more than 0 days of survival	Alive	Alive	One primary only	Yes	Yes	1	M1	N0	Only liver	1	39	<50	White	Pancreatic body/tail	Neuroendocrine carcinoma	I-II	T1	Yes	Yes	Liver
4602	45-49 years	Male	2012	White	Pancreas	C25.0-Head of pancreas	8246	8246/3: Neuroendocrine carcinoma, NOS	Moderately differentiated; Grade II	Blank(s)	Blank(s)	Positive exfoliative cytology, no positive histology	T4	0	Yes	44	40	3	No	No	Yes	No	Blank(s)	Blank(s)	Alive	Alive or dead of other cause	Alive or dead due to cancer	80	Complete dates are available and there are more than 0 days of survival	Alive	Alive	One primary only	Yes	Yes	1	M1	N1	Only liver	1	49	<50	White	Pancreatic head	Neuroendocrine carcinoma	I-II	T4	No	Yes	Liver
4618	65-69 years	Female	2012	White	Pancreas	C25.1-Body of pancreas	8500	8500/3: Infiltrating duct carcinoma, NOS	Moderately differentiated; Grade II	Blank(s)	Blank(s)	Positive exfoliative cytology, no positive histology	T3	0	Yes	66	40	3	No	No	Yes	No	Blank(s)	Blank(s)	Pancreas	Dead (attributable to this cancer dx)	Alive or dead due to cancer	13	Complete dates are available and there are more than 0 days of survival	Pancreas	Dead	One primary only	Yes	Yes	1	M1	N1	Only liver	1	69	≥65	White	Pancreatic body/tail	Adenocarcinoma	I-II	T3	No	Yes	Liver
4619	75-79 years	Female	2012	Asian or Pacific Islander	Pancreas	C25.2-Tail of pancreas	8140	8140/3: Adenocarcinoma, NOS	Poorly differentiated; Grade III	Blank(s)	Blank(s)	Positive histology	T3	0	No/Unknown	30	40	0	No	No	No	Yes	Blank(s)	Blank(s)	Pancreas	Dead (attributable to this cancer dx)	Alive or dead due to cancer	0	Complete dates are available and there are more than 0 days of survival	Pancreas	Dead	One primary only	Yes	Yes	1	M1	N0	Only lung	1	79	≥65	Other	Pancreatic body/tail	Adenocarcinoma	III-IV	T3	No	No/Unknown	Lung
4636	55-59 years	Female	2012	Black	Pancreas	C25.1-Body of pancreas	8140	8140/3: Adenocarcinoma, NOS	Moderately differentiated; Grade II	Blank(s)	Blank(s)	Positive histology	T2	0	Yes	25	40	3	No	No	Yes	No	Blank(s)	Blank(s)	Pancreas	Dead (attributable to this cancer dx)	Alive or dead due to cancer	4	Complete dates are available and there are more than 0 days of survival	Pancreas	Dead	One primary only	Yes	Yes	1	M1	N0	Only liver	1	59	50 ~ 64	Black	Pancreatic body/tail	Adenocarcinoma	I-II	T2	No	Yes	Liver
4681	50-54 years	Female	2012	Black	Pancreas	C25.0-Head of pancreas	8140	8140/3: Adenocarcinoma, NOS	Poorly differentiated; Grade III	Blank(s)	Blank(s)	Positive histology	T3	0	No/Unknown	30	40	3	No	No	Yes	No	Blank(s)	Blank(s)	Pancreas	Dead (attributable to this cancer dx)	Alive or dead due to cancer	0	Complete dates are available and there are more than 0 days of survival	Pancreas	Dead	One primary only	Yes	Yes	1	M1	NX	Only liver	1	54	50 ~ 64	Black	Pancreatic head	Adenocarcinoma	III-IV	T3	No	No/Unknown	Liver
4685	45-49 years	Female	2014	White	Pancreas	C25.0-Head of pancreas	8140	8140/3: Adenocarcinoma, NOS	Moderately differentiated; Grade II	Blank(s)	Blank(s)	Positive exfoliative cytology, no positive histology	T1	0	No/Unknown	12	40	0	No	No	Yes	No	Blank(s)	Blank(s)	Breast	Alive or dead of other cause	Dead (attributable to causes other than this cancer dx)	4	Complete dates are available and there are more than 0 days of survival	Breast	Dead	2nd of 2 or more primaries	No	Yes	3	M1	N1	Only liver	1	49	<50	White	Pancreatic head	Adenocarcinoma	I-II	T1	No	No/Unknown	Liver
4717	75-79 years	Male	2012	White	Pancreas	C25.0-Head of pancreas	8140	8140/3: Adenocarcinoma, NOS	Moderately differentiated; Grade II	Blank(s)	Blank(s)	Positive histology	T3	37	No/Unknown	20	40	0	Yes	No	No	No	Blank(s)	Blank(s)	Nephritis, Nephrotic Syndrome and Nephrosis	Alive or dead of other cause	Dead (attributable to causes other than this cancer dx)	22	Complete dates are available and there are more than 0 days of survival	Nephritis, Nephrotic Syndrome and Nephrosis	Dead	1st of 2 or more primaries	Yes	Yes	1	M1	N1	Only bone	1	79	≥65	White	Pancreatic head	Adenocarcinoma	I-II	T3	Yes	No/Unknown	Bone
4741	75-79 years	Female	2012	White	Pancreas	C25.0-Head of pancreas	8140	8140/3: Adenocarcinoma, NOS	Poorly differentiated; Grade III	Blank(s)	Blank(s)	Positive histology	T2	0	No/Unknown	102	40	0	No	No	Yes	No	Blank(s)	Blank(s)	Pancreas	Dead (attributable to this cancer dx)	Alive or dead due to cancer	2	Complete dates are available and there are more than 0 days of survival	Pancreas	Dead	One primary only	Yes	Yes	1	M1	N1	Only liver	1	79	≥65	White	Pancreatic head	Adenocarcinoma	III-IV	T2	No	No/Unknown	Liver
4811	80-84 years	Female	2012	Asian or Pacific Islander	Pancreas	C25.8-Overlapping lesion of pancreas	8140	8140/3: Adenocarcinoma, NOS	Well differentiated; Grade I	Blank(s)	Blank(s)	Positive exfoliative cytology, no positive histology	T4	0	Yes	76	50	0	No	No	Yes	No	Blank(s)	Blank(s)	Pancreas	Dead (attributable to this cancer dx)	Alive or dead due to cancer	7	Complete dates are available and there are more than 0 days of survival	Pancreas	Dead	One primary only	Yes	Yes	1	M1	N1	Only liver	1	84	≥65	Other	Pancreas other	Adenocarcinoma	I-II	T4	No	Yes	Liver
4823	45-49 years	Male	2012	Asian or Pacific Islander	Pancreas	C25.2-Tail of pancreas	8246	8246/3: Neuroendocrine carcinoma, NOS	Well differentiated; Grade I	Blank(s)	Blank(s)	Positive histology	T3	30	Yes	70	40	3	No	No	Yes	No	Blank(s)	Blank(s)	Alive	Alive or dead of other cause	Alive or dead due to cancer	74	Complete dates are available and there are more than 0 days of survival	Alive	Alive	One primary only	Yes	Yes	1	M1	N1	Only liver	1	49	<50	Other	Pancreatic body/tail	Neuroendocrine carcinoma	I-II	T3	Yes	Yes	Liver
4856	80-84 years	Female	2013	White	Pancreas	C25.0-Head of pancreas	8246	8246/3: Neuroendocrine carcinoma, NOS	Well differentiated; Grade I	Blank(s)	Blank(s)	Positive histology	T3	0	No/Unknown	68	60	0	No	No	Yes	No	Blank(s)	Blank(s)	Alzheimers (ICD-9 and 10 only)	Alive or dead of other cause	Dead (attributable to causes other than this cancer dx)	18	Complete dates are available and there are more than 0 days of survival	Alzheimers (ICD-9 and 10 only)	Dead	One primary only	Yes	Yes	1	M1	N1	Only liver	1	84	≥65	White	Pancreatic head	Neuroendocrine carcinoma	I-II	T3	No	No/Unknown	Liver
4860	65-69 years	Female	2012	White	Pancreas	C25.8-Overlapping lesion of pancreas	8140	8140/3: Adenocarcinoma, NOS	Poorly differentiated; Grade III	Blank(s)	Blank(s)	Positive histology	T4	0	Yes	999	40	0	No	No	Yes	No	Blank(s)	Blank(s)	Pancreas	Dead (attributable to this cancer dx)	Alive or dead due to cancer	3	Complete dates are available and there are more than 0 days of survival	Pancreas	Dead	One primary only	Yes	Yes	1	M1	NX	Only liver	1	69	≥65	White	Pancreas other	Adenocarcinoma	III-IV	T4	No	Yes	Liver
4887	70-74 years	Female	2013	White	Pancreas	C25.2-Tail of pancreas	8140	8140/3: Adenocarcinoma, NOS	Poorly differentiated; Grade III	Blank(s)	Blank(s)	Positive histology	T2	0	Yes	30	40	0	No	No	Yes	No	Blank(s)	Blank(s)	Pancreas	Dead (attributable to this cancer dx)	Alive or dead due to cancer	14	Complete dates are available and there are more than 0 days of survival	Pancreas	Dead	One primary only	Yes	Yes	1	M1	N0	Only liver	1	74	≥65	White	Pancreatic body/tail	Adenocarcinoma	III-IV	T2	No	Yes	Liver
4906	65-69 years	Female	2013	Asian or Pacific Islander	Pancreas	C25.0-Head of pancreas	8140	8140/3: Adenocarcinoma, NOS	Well differentiated; Grade I	Blank(s)	Blank(s)	Positive histology	T3	37	No/Unknown	60	60	3	No	No	Yes	No	Blank(s)	Blank(s)	Pancreas	Dead (attributable to this cancer dx)	Alive or dead due to cancer	9	Complete dates are available and there are more than 0 days of survival	Pancreas	Dead	One primary only	Yes	Yes	1	M1	N1	Only liver	1	69	≥65	Other	Pancreatic head	Adenocarcinoma	I-II	T3	Yes	No/Unknown	Liver
4910	80-84 years	Female	2013	White	Pancreas	C25.0-Head of pancreas	8140	8140/3: Adenocarcinoma, NOS	Poorly differentiated; Grade III	Blank(s)	Blank(s)	Positive histology	T1	0	No/Unknown	18	40	3	No	No	Yes	Yes	Blank(s)	Blank(s)	Pancreas	Dead (attributable to this cancer dx)	Alive or dead due to cancer	1	Complete dates are available and there are more than 0 days of survival	Pancreas	Dead	One primary only	Yes	Yes	1	M1	N1	Two or more	>1	84	≥65	White	Pancreatic head	Adenocarcinoma	III-IV	T1	No	No/Unknown	Liver+lung
4951	45-49 years	Male	2013	Black	Pancreas	C25.0-Head of pancreas	8500	8500/3: Infiltrating duct carcinoma, NOS	Moderately differentiated; Grade II	Blank(s)	Blank(s)	Positive histology	T2	37	Yes	35	40	0	No	No	Yes	No	Blank(s)	Blank(s)	Pancreas	Dead (attributable to this cancer dx)	Alive or dead due to cancer	10	Complete dates are available and there are more than 0 days of survival	Pancreas	Dead	One primary only	Yes	Yes	1	M1	N1	Only liver	1	49	<50	Black	Pancreatic head	Adenocarcinoma	I-II	T2	Yes	Yes	Liver
4954	45-49 years	Male	2013	White	Pancreas	C25.2-Tail of pancreas	8246	8246/3: Neuroendocrine carcinoma, NOS	Moderately differentiated; Grade II	Blank(s)	Blank(s)	Positive histology	T2	36	No/Unknown	42	40	3	No	No	Yes	No	Blank(s)	Blank(s)	Alive	Alive or dead of other cause	Alive or dead due to cancer	68	Complete dates are available and there are more than 0 days of survival	Alive	Alive	One primary only	Yes	Yes	1	M1	N0	Only liver	1	49	<50	White	Pancreatic body/tail	Neuroendocrine carcinoma	I-II	T2	Yes	No/Unknown	Liver
4970	50-54 years	Female	2013	White	Pancreas	C25.2-Tail of pancreas	8140	8140/3: Adenocarcinoma, NOS	Poorly differentiated; Grade III	Blank(s)	Blank(s)	Positive histology	T4	0	No/Unknown	45	40	3	No	No	Yes	No	Blank(s)	Blank(s)	Pancreas	Dead (attributable to this cancer dx)	Alive or dead due to cancer	1	Complete dates are available and there are more than 0 days of survival	Pancreas	Dead	One primary only	Yes	Yes	1	M1	N1	Only liver	1	54	50 ~ 64	White	Pancreatic body/tail	Adenocarcinoma	III-IV	T4	No	No/Unknown	Liver
4972	80-84 years	Female	2013	Asian or Pacific Islander	Pancreas	C25.0-Head of pancreas	8140	8140/3: Adenocarcinoma, NOS	Well differentiated; Grade I	Blank(s)	Blank(s)	Positive histology	T4	0	No/Unknown	45	40	1	No	No	Yes	No	Blank(s)	Blank(s)	Pancreas	Dead (attributable to this cancer dx)	Alive or dead due to cancer	2	Complete dates are available and there are more than 0 days of survival	Pancreas	Dead	One primary only	Yes	Yes	1	M1	N1	Only liver	1	84	≥65	Other	Pancreatic head	Adenocarcinoma	I-II	T4	No	No/Unknown	Liver
4981	45-49 years	Male	2013	White	Pancreas	C25.0-Head of pancreas	8246	8246/3: Neuroendocrine carcinoma, NOS	Moderately differentiated; Grade II	Blank(s)	Blank(s)	Positive histology	T3	0	Yes	62	40	1	No	No	Yes	No	Blank(s)	Blank(s)	Miscellaneous Malignant Cancer	Dead (attributable to this cancer dx)	Alive or dead due to cancer	11	Complete dates are available and there are more than 0 days of survival	Miscellaneous Malignant Cancer	Dead	One primary only	Yes	Yes	1	M1	N0	Only liver	1	49	<50	White	Pancreatic head	Neuroendocrine carcinoma	I-II	T3	No	Yes	Liver
5025	75-79 years	Male	2013	Black	Pancreas	C25.0-Head of pancreas	8140	8140/3: Adenocarcinoma, NOS	Poorly differentiated; Grade III	Blank(s)	Blank(s)	Positive histology	T4	0	No/Unknown	42	40	1	No	No	Yes	Yes	Blank(s)	Blank(s)	Pancreas	Dead (attributable to this cancer dx)	Alive or dead due to cancer	2	Complete dates are available and there are more than 0 days of survival	Pancreas	Dead	One primary only	Yes	Yes	1	M1	N1	Two or more	>1	79	≥65	Black	Pancreatic head	Adenocarcinoma	III-IV	T4	No	No/Unknown	Liver+lung
5046	65-69 years	Male	2013	White	Pancreas	C25.1-Body of pancreas	8140	8140/3: Adenocarcinoma, NOS	Well differentiated; Grade I	Blank(s)	Blank(s)	Positive histology	T3	0	Yes	75	40	0	No	No	Yes	No	Blank(s)	Blank(s)	Pancreas	Dead (attributable to this cancer dx)	Alive or dead due to cancer	5	Complete dates are available and there are more than 0 days of survival	Pancreas	Dead	One primary only	Yes	Yes	1	M1	N0	Only liver	1	69	≥65	White	Pancreatic body/tail	Adenocarcinoma	I-II	T3	No	Yes	Liver
5056	60-64 years	Female	2013	White	Pancreas	C25.1-Body of pancreas	8140	8140/3: Adenocarcinoma, NOS	Poorly differentiated; Grade III	Blank(s)	Blank(s)	Positive histology	T4	0	No/Unknown	999	40	3	No	No	No	Yes	Blank(s)	Blank(s)	Pancreas	Dead (attributable to this cancer dx)	Alive or dead due to cancer	4	Complete dates are available and there are more than 0 days of survival	Pancreas	Dead	One primary only	Yes	Yes	1	M1	N0	Only lung	1	64	50 ~ 64	White	Pancreatic body/tail	Adenocarcinoma	III-IV	T4	No	No/Unknown	Lung
5062	60-64 years	Female	2013	White	Pancreas	C25.1-Body of pancreas	8140	8140/3: Adenocarcinoma, NOS	Moderately differentiated; Grade II	Blank(s)	Blank(s)	Positive histology	T2	0	No/Unknown	51	40	0	No	No	Yes	No	Blank(s)	Blank(s)	Pancreas	Dead (attributable to this cancer dx)	Alive or dead due to cancer	2	Complete dates are available and there are more than 0 days of survival	Pancreas	Dead	One primary only	Yes	Yes	1	M1	N0	Only liver	1	64	50 ~ 64	White	Pancreatic body/tail	Adenocarcinoma	I-II	T2	No	No/Unknown	Liver
5074	40-44 years	Male	2013	Asian or Pacific Islander	Pancreas	C25.0-Head of pancreas	8140	8140/3: Adenocarcinoma, NOS	Poorly differentiated; Grade III	Blank(s)	Blank(s)	Positive histology	T3	0	No/Unknown	58	50	0	Yes	No	No	Yes	Blank(s)	Blank(s)	Pancreas	Dead (attributable to this cancer dx)	Alive or dead due to cancer	0	Complete dates are available and there are more than 0 days of survival	Pancreas	Dead	One primary only	Yes	Yes	1	M1	N1	Two or more	>1	44	<50	Other	Pancreatic head	Adenocarcinoma	III-IV	T3	No	No/Unknown	Lung+bone
5092	60-64 years	Male	2013	White	Pancreas	C25.0-Head of pancreas	8140	8140/3: Adenocarcinoma, NOS	Poorly differentiated; Grade III	Blank(s)	Blank(s)	Positive histology	T4	0	No/Unknown	27	50	1	No	No	Yes	No	Blank(s)	Blank(s)	Liver	Dead (attributable to this cancer dx)	Alive or dead due to cancer	4	Complete dates are available and there are more than 0 days of survival	Liver	Dead	One primary only	Yes	Yes	1	M1	N1	Only liver	1	64	50 ~ 64	White	Pancreatic head	Adenocarcinoma	III-IV	T4	No	No/Unknown	Liver
5109	60-64 years	Male	2013	Black	Pancreas	C25.0-Head of pancreas	8140	8140/3: Adenocarcinoma, NOS	Poorly differentiated; Grade III	Blank(s)	Blank(s)	Positive histology	T4	0	Yes	25	60	0	No	No	Yes	No	Blank(s)	Blank(s)	Pancreas	Dead (attributable to this cancer dx)	Alive or dead due to cancer	10	Complete dates are available and there are more than 0 days of survival	Pancreas	Dead	One primary only	Yes	Yes	1	M1	N0	Only liver	1	64	50 ~ 64	Black	Pancreatic head	Adenocarcinoma	III-IV	T4	No	Yes	Liver
5110	70-74 years	Female	2013	Asian or Pacific Islander	Pancreas	C25.1-Body of pancreas	8140	8140/3: Adenocarcinoma, NOS	Moderately differentiated; Grade II	Blank(s)	Blank(s)	Positive exfoliative cytology, no positive histology	T4	0	Yes	30	40	0	No	No	No	Yes	Blank(s)	Blank(s)	Other Cause of Death	Alive or dead of other cause	Dead (attributable to causes other than this cancer dx)	9	Complete dates are available and there are more than 0 days of survival	Other Cause of Death	Dead	One primary only	Yes	Yes	1	M1	N1	Only lung	1	74	≥65	Other	Pancreatic body/tail	Adenocarcinoma	I-II	T4	No	Yes	Lung
5131	80-84 years	Male	2013	White	Pancreas	C25.2-Tail of pancreas	8140	8140/3: Adenocarcinoma, NOS	Poorly differentiated; Grade III	Blank(s)	Blank(s)	Positive histology	T3	0	No/Unknown	58	60	0	No	No	Yes	No	Blank(s)	Blank(s)	Pancreas	Dead (attributable to this cancer dx)	Alive or dead due to cancer	0	Complete dates are available and there are more than 0 days of survival	Pancreas	Dead	One primary only	Yes	Yes	1	M1	N0	Only liver	1	84	≥65	White	Pancreatic body/tail	Adenocarcinoma	III-IV	T3	No	No/Unknown	Liver
5201	45-49 years	Male	2013	Asian or Pacific Islander	Pancreas	C25.2-Tail of pancreas	8140	8140/3: Adenocarcinoma, NOS	Well differentiated; Grade I	Blank(s)	Blank(s)	Positive histology	T3	0	Yes	70	40	1	No	No	Yes	No	Blank(s)	Blank(s)	Pancreas	Dead (attributable to this cancer dx)	Alive or dead due to cancer	10	Complete dates are available and there are more than 0 days of survival	Pancreas	Dead	One primary only	Yes	Yes	1	M1	N1	Only liver	1	49	<50	Other	Pancreatic body/tail	Adenocarcinoma	I-II	T3	No	Yes	Liver
5216	50-54 years	Male	2013	White	Pancreas	C25.2-Tail of pancreas	8140	8140/3: Adenocarcinoma, NOS	Moderately differentiated; Grade II	Blank(s)	Blank(s)	Positive histology	T3	36	Yes	97	40	3	No	No	Yes	No	Blank(s)	Blank(s)	Pancreas	Dead (attributable to this cancer dx)	Alive or dead due to cancer	7	Complete dates are available and there are more than 0 days of survival	Pancreas	Dead	One primary only	Yes	Yes	1	M1	N1	Only liver	1	54	50 ~ 64	White	Pancreatic body/tail	Adenocarcinoma	I-II	T3	Yes	Yes	Liver
5235	70-74 years	Male	2013	White	Pancreas	C25.7-Other specified parts of pancreas	8140	8140/3: Adenocarcinoma, NOS	Moderately differentiated; Grade II	Blank(s)	Blank(s)	Positive exfoliative cytology, no positive histology	T4	0	Yes	50	40	3	No	No	No	Yes	Blank(s)	Blank(s)	Pancreas	Dead (attributable to this cancer dx)	Alive or dead due to cancer	1	Complete dates are available and there are more than 0 days of survival	Pancreas	Dead	One primary only	Yes	Yes	1	M1	N1	Only lung	1	74	≥65	White	Pancreas other	Adenocarcinoma	I-II	T4	No	Yes	Lung
5254	60-64 years	Male	2014	White	Pancreas	C25.1-Body of pancreas	8140	8140/3: Adenocarcinoma, NOS	Poorly differentiated; Grade III	Blank(s)	Blank(s)	Positive exfoliative cytology, no positive histology	T3	0	Yes	40	40	0	No	No	Yes	No	Blank(s)	Blank(s)	Pancreas	Dead (attributable to this cancer dx)	Alive or dead due to cancer	12	Complete dates are available and there are more than 0 days of survival	Pancreas	Dead	One primary only	Yes	Yes	1	M1	N0	Only liver	1	64	50 ~ 64	White	Pancreatic body/tail	Adenocarcinoma	III-IV	T3	No	Yes	Liver
5277	80-84 years	Male	2014	White	Pancreas	C25.8-Overlapping lesion of pancreas	8140	8140/3: Adenocarcinoma, NOS	Undifferentiated; anaplastic; Grade IV	Blank(s)	Blank(s)	Positive histology	T3	0	Yes	52	40	0	No	No	Yes	No	Blank(s)	Blank(s)	Pancreas	Dead (attributable to this cancer dx)	Alive or dead due to cancer	7	Complete dates are available and there are more than 0 days of survival	Pancreas	Dead	One primary only	Yes	Yes	1	M1	N0	Only liver	1	84	≥65	White	Pancreas other	Adenocarcinoma	III-IV	T3	No	Yes	Liver
5309	55-59 years	Male	2014	White	Pancreas	C25.0-Head of pancreas	8246	8246/3: Neuroendocrine carcinoma, NOS	Undifferentiated; anaplastic; Grade IV	Blank(s)	Blank(s)	Positive exfoliative cytology, no positive histology	T3	0	No/Unknown	29	40	3	No	No	No	Yes	Blank(s)	Blank(s)	Miscellaneous Malignant Cancer	Dead (attributable to this cancer dx)	Alive or dead due to cancer	4	Complete dates are available and there are more than 0 days of survival	Miscellaneous Malignant Cancer	Dead	One primary only	Yes	Yes	1	M1	N1	Only lung	1	59	50 ~ 64	White	Pancreatic head	Neuroendocrine carcinoma	III-IV	T3	No	No/Unknown	Lung
5311	75-79 years	Female	2014	Asian or Pacific Islander	Pancreas	C25.0-Head of pancreas	8140	8140/3: Adenocarcinoma, NOS	Poorly differentiated; Grade III	Blank(s)	Blank(s)	Positive histology	T3	0	No/Unknown	33	50	0	No	No	Yes	No	Blank(s)	Blank(s)	Pancreas	Dead (attributable to this cancer dx)	Alive or dead due to cancer	3	Complete dates are available and there are more than 0 days of survival	Pancreas	Dead	One primary only	Yes	Yes	1	M1	N1	Only liver	1	79	≥65	Other	Pancreatic head	Adenocarcinoma	III-IV	T3	No	No/Unknown	Liver
5369	60-64 years	Female	2014	White	Pancreas	C25.8-Overlapping lesion of pancreas	8140	8140/3: Adenocarcinoma, NOS	Poorly differentiated; Grade III	Blank(s)	Blank(s)	Positive histology	T3	0	Yes	74	50	0	No	No	Yes	No	Blank(s)	Blank(s)	Pancreas	Dead (attributable to this cancer dx)	Alive or dead due to cancer	4	Complete dates are available and there are more than 0 days of survival	Pancreas	Dead	One primary only	Yes	Yes	1	M1	N1	Only liver	1	64	50 ~ 64	White	Pancreas other	Adenocarcinoma	III-IV	T3	No	Yes	Liver
5408	60-64 years	Male	2014	White	Pancreas	C25.1-Body of pancreas	8140	8140/3: Adenocarcinoma, NOS	Poorly differentiated; Grade III	Blank(s)	Blank(s)	Positive histology	T2	0	No/Unknown	46	40	1	No	No	Yes	No	Blank(s)	Blank(s)	Pancreas	Dead (attributable to this cancer dx)	Alive or dead due to cancer	10	Complete dates are available and there are more than 0 days of survival	Pancreas	Dead	One primary only	Yes	Yes	1	M1	N0	Only liver	1	64	50 ~ 64	White	Pancreatic body/tail	Adenocarcinoma	III-IV	T2	No	No/Unknown	Liver
5475	85-85 years	Female	2014	White	Pancreas	C25.0-Head of pancreas	8140	8140/3: Adenocarcinoma, NOS	Poorly differentiated; Grade III	Blank(s)	Blank(s)	Positive histology	T2	0	No/Unknown	24	40	0	No	No	Yes	No	Blank(s)	Blank(s)	Pancreas	Dead (attributable to this cancer dx)	Alive or dead due to cancer	1	Complete dates are available and there are more than 0 days of survival	Pancreas	Dead	One primary only	Yes	Yes	1	M1	N0	Only liver	1	85	≥65	White	Pancreatic head	Adenocarcinoma	III-IV	T2	No	No/Unknown	Liver
5492	80-84 years	Male	2014	Asian or Pacific Islander	Pancreas	C25.1-Body of pancreas	8140	8140/3: Adenocarcinoma, NOS	Poorly differentiated; Grade III	Blank(s)	Blank(s)	Positive histology	T1	0	Yes	10	60	0	No	No	Yes	No	Blank(s)	Blank(s)	Pancreas	Dead (attributable to this cancer dx)	Alive or dead due to cancer	8	Complete dates are available and there are more than 0 days of survival	Pancreas	Dead	One primary only	Yes	Yes	1	M1	NX	Only liver	1	84	≥65	Other	Pancreatic body/tail	Adenocarcinoma	III-IV	T1	No	Yes	Liver
5500	75-79 years	Female	2014	Asian or Pacific Islander	Pancreas	C25.1-Body of pancreas	8140	8140/3: Adenocarcinoma, NOS	Poorly differentiated; Grade III	Blank(s)	Blank(s)	Positive histology	T3	0	No/Unknown	38	40	0	No	No	Yes	No	Blank(s)	Blank(s)	Miscellaneous Malignant Cancer	Dead (attributable to this cancer dx)	Alive or dead due to cancer	0	Complete dates are available and there are more than 0 days of survival	Miscellaneous Malignant Cancer	Dead	One primary only	Yes	Yes	1	M1	NX	Only liver	1	79	≥65	Other	Pancreatic body/tail	Adenocarcinoma	III-IV	T3	No	No/Unknown	Liver
5523	65-69 years	Male	2014	White	Pancreas	C25.2-Tail of pancreas	8140	8140/3: Adenocarcinoma, NOS	Poorly differentiated; Grade III	Blank(s)	Blank(s)	Positive histology	T3	0	Yes	100	50	3	Yes	No	Yes	Yes	Blank(s)	Blank(s)	Pancreas	Dead (attributable to this cancer dx)	Alive or dead due to cancer	1	Complete dates are available and there are more than 0 days of survival	Pancreas	Dead	One primary only	Yes	Yes	1	M1	N0	Two or more	>1	69	≥65	White	Pancreatic body/tail	Adenocarcinoma	III-IV	T3	No	Yes	Liver+lung+bone
5554	65-69 years	Male	2014	White	Pancreas	C25.0-Head of pancreas	8140	8140/3: Adenocarcinoma, NOS	Moderately differentiated; Grade II	Blank(s)	Blank(s)	Positive histology	T3	37	Yes	31	60	0	No	No	Yes	No	Blank(s)	Blank(s)	Alive	Alive or dead of other cause	Alive or dead due to cancer	51	Complete dates are available and there are more than 0 days of survival	Alive	Alive	One primary only	Yes	Yes	1	M1	N1	Only liver	1	69	≥65	White	Pancreatic head	Adenocarcinoma	I-II	T3	Yes	Yes	Liver
5557	55-59 years	Male	2014	White	Pancreas	C25.1-Body of pancreas	8140	8140/3: Adenocarcinoma, NOS	Poorly differentiated; Grade III	Blank(s)	Blank(s)	Positive histology	T3	35	Yes	55	40	0	No	No	Yes	No	Blank(s)	Blank(s)	Pancreas	Dead (attributable to this cancer dx)	Alive or dead due to cancer	22	Complete dates are available and there are more than 0 days of survival	Pancreas	Dead	One primary only	Yes	Yes	1	M1	N1	Only liver	1	59	50 ~ 64	White	Pancreatic body/tail	Adenocarcinoma	III-IV	T3	Yes	Yes	Liver
5572	70-74 years	Male	2014	White	Pancreas	C25.0-Head of pancreas	8140	8140/3: Adenocarcinoma, NOS	Moderately differentiated; Grade II	Blank(s)	Blank(s)	Positive histology	T3	0	Yes	48	45	1	No	No	Yes	No	Blank(s)	Blank(s)	Pancreas	Dead (attributable to this cancer dx)	Alive or dead due to cancer	14	Complete dates are available and there are more than 0 days of survival	Pancreas	Dead	One primary only	Yes	Yes	1	M1	N1	Only liver	1	74	≥65	White	Pancreatic head	Adenocarcinoma	I-II	T3	No	Yes	Liver
5580	70-74 years	Male	2014	White	Pancreas	C25.2-Tail of pancreas	8500	8500/3: Infiltrating duct carcinoma, NOS	Poorly differentiated; Grade III	Blank(s)	Blank(s)	Positive histology	T3	0	Yes	60	50	3	No	No	No	Yes	Blank(s)	Blank(s)	Pancreas	Dead (attributable to this cancer dx)	Alive or dead due to cancer	11	Complete dates are available and there are more than 0 days of survival	Pancreas	Dead	One primary only	Yes	Yes	1	M1	N1	Only lung	1	74	≥65	White	Pancreatic body/tail	Adenocarcinoma	III-IV	T3	No	Yes	Lung
5622	50-54 years	Male	2014	White	Pancreas	C25.1-Body of pancreas	8140	8140/3: Adenocarcinoma, NOS	Poorly differentiated; Grade III	Blank(s)	Blank(s)	Positive exfoliative cytology, no positive histology	T3	0	Yes	52	40	0	No	No	Yes	No	Blank(s)	Blank(s)	Pancreas	Dead (attributable to this cancer dx)	Alive or dead due to cancer	8	Complete dates are available and there are more than 0 days of survival	Pancreas	Dead	One primary only	Yes	Yes	1	M1	N0	Only liver	1	54	50 ~ 64	White	Pancreatic body/tail	Adenocarcinoma	III-IV	T3	No	Yes	Liver
5643	50-54 years	Female	2014	White	Pancreas	C25.0-Head of pancreas	8140	8140/3: Adenocarcinoma, NOS	Moderately differentiated; Grade II	Blank(s)	Blank(s)	Positive exfoliative cytology, no positive histology	T3	0	Yes	26	40	0	No	No	Yes	No	Blank(s)	Blank(s)	Pancreas	Dead (attributable to this cancer dx)	Alive or dead due to cancer	6	Complete dates are available and there are more than 0 days of survival	Pancreas	Dead	One primary only	Yes	Yes	1	M1	N0	Only liver	1	54	50 ~ 64	White	Pancreatic head	Adenocarcinoma	I-II	T3	No	Yes	Liver
5648	65-69 years	Male	2014	White	Pancreas	C25.0-Head of pancreas	8140	8140/3: Adenocarcinoma, NOS	Moderately differentiated; Grade II	Blank(s)	Blank(s)	Positive histology	T2	0	No/Unknown	41	40	3	No	No	Yes	No	Blank(s)	Blank(s)	Pancreas	Dead (attributable to this cancer dx)	Alive or dead due to cancer	1	Complete dates are available and there are more than 0 days of survival	Pancreas	Dead	One primary only	Yes	Yes	1	M1	N0	Only liver	1	69	≥65	White	Pancreatic head	Adenocarcinoma	I-II	T2	No	No/Unknown	Liver
5658	45-49 years	Male	2015	White	Pancreas	C25.0-Head of pancreas	8140	8140/3: Adenocarcinoma, NOS	Moderately differentiated; Grade II	Blank(s)	Blank(s)	Positive histology	T3	0	Yes	40	40	0	Yes	No	No	No	Blank(s)	Blank(s)	Pancreas	Dead (attributable to this cancer dx)	Alive or dead due to cancer	3	Complete dates are available and there are more than 0 days of survival	Pancreas	Dead	One primary only	Yes	Yes	1	M1	N1	Only bone	1	49	<50	White	Pancreatic head	Adenocarcinoma	I-II	T3	No	Yes	Bone
5669	65-69 years	Male	2015	White	Pancreas	C25.1-Body of pancreas	8140	8140/3: Adenocarcinoma, NOS	Poorly differentiated; Grade III	Blank(s)	Blank(s)	Positive histology	T3	0	No/Unknown	30	40	0	No	No	Yes	No	Blank(s)	Blank(s)	Pancreas	Dead (attributable to this cancer dx)	Alive or dead due to cancer	1	Complete dates are available and there are more than 0 days of survival	Pancreas	Dead	One primary only	Yes	Yes	1	M1	N0	Only liver	1	69	≥65	White	Pancreatic body/tail	Adenocarcinoma	III-IV	T3	No	No/Unknown	Liver
5676	70-74 years	Female	2015	White	Pancreas	C25.2-Tail of pancreas	8140	8140/3: Adenocarcinoma, NOS	Poorly differentiated; Grade III	Blank(s)	Blank(s)	Positive histology	T2	0	Yes	120	40	3	No	No	Yes	Yes	Blank(s)	Blank(s)	Pancreas	Dead (attributable to this cancer dx)	Alive or dead due to cancer	0	Complete dates are available and there are more than 0 days of survival	Pancreas	Dead	One primary only	Yes	Yes	1	M1	N0	Two or more	>1	74	≥65	White	Pancreatic body/tail	Adenocarcinoma	III-IV	T2	No	Yes	Liver+lung
5677	45-49 years	Male	2014	White	Pancreas	C25.0-Head of pancreas	8140	8140/3: Adenocarcinoma, NOS	Poorly differentiated; Grade III	Blank(s)	Blank(s)	Positive histology	T2	0	Yes	31	40	0	No	No	Yes	No	Blank(s)	Blank(s)	Pancreas	Dead (attributable to this cancer dx)	Alive or dead due to cancer	6	Complete dates are available and there are more than 0 days of survival	Pancreas	Dead	One primary only	Yes	Yes	1	M1	N0	Only liver	1	49	<50	White	Pancreatic head	Adenocarcinoma	III-IV	T2	No	Yes	Liver
5699	65-69 years	Male	2015	White	Pancreas	C25.2-Tail of pancreas	8140	8140/3: Adenocarcinoma, NOS	Moderately differentiated; Grade II	Blank(s)	Blank(s)	Positive histology	T3	0	No/Unknown	53	40	3	No	No	Yes	Yes	Blank(s)	Blank(s)	Pancreas	Dead (attributable to this cancer dx)	Alive or dead due to cancer	2	Complete dates are available and there are more than 0 days of survival	Pancreas	Dead	One primary only	Yes	Yes	1	M1	N1	Two or more	>1	69	≥65	White	Pancreatic body/tail	Adenocarcinoma	I-II	T3	No	No/Unknown	Liver+lung
5705	65-69 years	Female	2015	Black	Pancreas	C25.2-Tail of pancreas	8140	8140/3: Adenocarcinoma, NOS	Poorly differentiated; Grade III	Blank(s)	Blank(s)	Positive histology	T4	0	Yes	72	40	3	No	No	Yes	No	Blank(s)	Blank(s)	Pancreas	Dead (attributable to this cancer dx)	Alive or dead due to cancer	5	Complete dates are available and there are more than 0 days of survival	Pancreas	Dead	One primary only	Yes	Yes	1	M1	N0	Only liver	1	69	≥65	Black	Pancreatic body/tail	Adenocarcinoma	III-IV	T4	No	Yes	Liver
5715	75-79 years	Male	2015	Black	Pancreas	C25.7-Other specified parts of pancreas	8140	8140/3: Adenocarcinoma, NOS	Moderately differentiated; Grade II	Blank(s)	Blank(s)	Positive histology	T3	0	No/Unknown	45	40	3	No	No	Yes	No	Blank(s)	Blank(s)	Alive	Alive or dead of other cause	Alive or dead due to cancer	3	Complete dates are available and there are more than 0 days of survival	Alive	Alive	One primary only	Yes	Yes	1	M1	N1	Only liver	1	79	≥65	Black	Pancreas other	Adenocarcinoma	I-II	T3	No	No/Unknown	Liver
5729	65-69 years	Male	2015	White	Pancreas	C25.0-Head of pancreas	8140	8140/3: Adenocarcinoma, NOS	Moderately differentiated; Grade II	Blank(s)	Blank(s)	Positive histology	T2	0	No/Unknown	31	40	1	No	No	Yes	No	Blank(s)	Blank(s)	Pancreas	Dead (attributable to this cancer dx)	Alive or dead due to cancer	0	Complete dates are available and there are more than 0 days of survival	Pancreas	Dead	2nd of 2 or more primaries	No	Yes	2	M1	N0	Only liver	1	69	≥65	White	Pancreatic head	Adenocarcinoma	I-II	T2	No	No/Unknown	Liver
5744	50-54 years	Male	2015	Asian or Pacific Islander	Pancreas	C25.0-Head of pancreas	8140	8140/3: Adenocarcinoma, NOS	Moderately differentiated; Grade II	Blank(s)	Blank(s)	Positive histology	T3	0	Yes	39	40	3	No	No	Yes	No	Blank(s)	Blank(s)	Pancreas	Dead (attributable to this cancer dx)	Alive or dead due to cancer	4	Complete dates are available and there are more than 0 days of survival	Pancreas	Dead	One primary only	Yes	Yes	1	M1	N1	Only liver	1	54	50 ~ 64	Other	Pancreatic head	Adenocarcinoma	I-II	T3	No	Yes	Liver
5746	70-74 years	Female	2015	White	Pancreas	C25.8-Overlapping lesion of pancreas	8140	8140/3: Adenocarcinoma, NOS	Moderately differentiated; Grade II	Blank(s)	Blank(s)	Positive histology	T4	0	Yes	30	40	3	No	No	Yes	Yes	Blank(s)	Blank(s)	Pancreas	Dead (attributable to this cancer dx)	Alive or dead due to cancer	9	Complete dates are available and there are more than 0 days of survival	Pancreas	Dead	One primary only	Yes	Yes	1	M1	N0	Two or more	>1	74	≥65	White	Pancreas other	Adenocarcinoma	I-II	T4	No	Yes	Liver+lung
5764	65-69 years	Male	2015	Asian or Pacific Islander	Pancreas	C25.8-Overlapping lesion of pancreas	8140	8140/3: Adenocarcinoma, NOS	Poorly differentiated; Grade III	Blank(s)	Blank(s)	Positive histology	T4	0	Yes	70	40	1	No	No	Yes	Yes	Blank(s)	Blank(s)	Pancreas	Dead (attributable to this cancer dx)	Alive or dead due to cancer	2	Complete dates are available and there are more than 0 days of survival	Pancreas	Dead	One primary only	Yes	Yes	1	M1	N1	Two or more	>1	69	≥65	Other	Pancreas other	Adenocarcinoma	III-IV	T4	No	Yes	Liver+lung
5776	55-59 years	Female	2015	White	Pancreas	C25.0-Head of pancreas	8246	8246/3: Neuroendocrine carcinoma, NOS	Poorly differentiated; Grade III	Blank(s)	Blank(s)	Positive histology	T2	0	Yes	55	40	3	No	No	Yes	No	Blank(s)	Blank(s)	Pancreas	Dead (attributable to this cancer dx)	Alive or dead due to cancer	25	Complete dates are available and there are more than 0 days of survival	Pancreas	Dead	One primary only	Yes	Yes	1	M1	N0	Only liver	1	59	50 ~ 64	White	Pancreatic head	Neuroendocrine carcinoma	III-IV	T2	No	Yes	Liver
5781	60-64 years	Female	2015	Black	Pancreas	C25.1-Body of pancreas	8140	8140/3: Adenocarcinoma, NOS	Moderately differentiated; Grade II	Blank(s)	Blank(s)	Positive histology	T4	0	No/Unknown	999	40	0	No	No	Yes	No	Blank(s)	Blank(s)	Pancreas	Dead (attributable to this cancer dx)	Alive or dead due to cancer	5	Complete dates are available and there are more than 0 days of survival	Pancreas	Dead	One primary only	Yes	Yes	1	M1	N0	Only liver	1	64	50 ~ 64	Black	Pancreatic body/tail	Adenocarcinoma	I-II	T4	No	No/Unknown	Liver
5811	55-59 years	Male	2015	White	Pancreas	C25.1-Body of pancreas	8140	8140/3: Adenocarcinoma, NOS	Poorly differentiated; Grade III	Blank(s)	Blank(s)	Positive exfoliative cytology, no positive histology	T4	0	Yes	31	45	3	No	No	Yes	No	Blank(s)	Blank(s)	Pancreas	Dead (attributable to this cancer dx)	Alive or dead due to cancer	5	Complete dates are available and there are more than 0 days of survival	Pancreas	Dead	One primary only	Yes	Yes	1	M1	N1	Only liver	1	59	50 ~ 64	White	Pancreatic body/tail	Adenocarcinoma	III-IV	T4	No	Yes	Liver
5815	60-64 years	Male	2015	White	Pancreas	C25.2-Tail of pancreas	8246	8246/3: Neuroendocrine carcinoma, NOS	Poorly differentiated; Grade III	Blank(s)	Blank(s)	Positive histology	T3	30	Yes	70	40	3	No	No	Yes	No	Blank(s)	Blank(s)	Alive	Alive or dead of other cause	Alive or dead due to cancer	33	Complete dates are available and there are more than 0 days of survival	Alive	Alive	One primary only	Yes	Yes	1	M1	N1	Only liver	1	64	50 ~ 64	White	Pancreatic body/tail	Neuroendocrine carcinoma	III-IV	T3	Yes	Yes	Liver
5833	65-69 years	Male	2015	Asian or Pacific Islander	Pancreas	C25.2-Tail of pancreas	8140	8140/3: Adenocarcinoma, NOS	Moderately differentiated; Grade II	Blank(s)	Blank(s)	Positive histology	T4	0	Yes	58	40	0	No	No	Yes	Yes	Blank(s)	Blank(s)	Pancreas	Dead (attributable to this cancer dx)	Alive or dead due to cancer	0	Complete dates are available and there are more than 0 days of survival	Pancreas	Dead	One primary only	Yes	Yes	1	M1	N1	Two or more	>1	69	≥65	Other	Pancreatic body/tail	Adenocarcinoma	I-II	T4	No	Yes	Liver+lung
5850	60-64 years	Male	2015	Black	Pancreas	C25.0-Head of pancreas	8140	8140/3: Adenocarcinoma, NOS	Poorly differentiated; Grade III	Blank(s)	Blank(s)	Positive histology	T2	0	Yes	58	40	3	No	No	Yes	No	Blank(s)	Blank(s)	Pancreas	Dead (attributable to this cancer dx)	Alive or dead due to cancer	6	Complete dates are available and there are more than 0 days of survival	Pancreas	Dead	One primary only	Yes	Yes	1	M1	N0	Only liver	1	64	50 ~ 64	Black	Pancreatic head	Adenocarcinoma	III-IV	T2	No	Yes	Liver
5874	45-49 years	Male	2015	White	Pancreas	C25.2-Tail of pancreas	8140	8140/3: Adenocarcinoma, NOS	Moderately differentiated; Grade II	Blank(s)	Blank(s)	Positive histology	T3	37	Yes	56	40	5	No	No	Yes	No	Blank(s)	Blank(s)	Alive	Alive or dead of other cause	Alive or dead due to cancer	42	Complete dates are available and there are more than 0 days of survival	Alive	Alive	One primary only	Yes	Yes	1	M1	N0	Only liver	1	49	<50	White	Pancreatic body/tail	Adenocarcinoma	I-II	T3	Yes	Yes	Liver
5878	60-64 years	Female	2015	White	Pancreas	C25.7-Other specified parts of pancreas	8140	8140/3: Adenocarcinoma, NOS	Poorly differentiated; Grade III	Blank(s)	Blank(s)	Positive histology	T3	0	Yes	54	40	0	No	No	Yes	No	Blank(s)	Blank(s)	Pancreas	Dead (attributable to this cancer dx)	Alive or dead due to cancer	2	Complete dates are available and there are more than 0 days of survival	Pancreas	Dead	One primary only	Yes	Yes	1	M1	N1	Only liver	1	64	50 ~ 64	White	Pancreas other	Adenocarcinoma	III-IV	T3	No	Yes	Liver
5889	50-54 years	Male	2014	White	Pancreas	C25.0-Head of pancreas	8500	8500/3: Infiltrating duct carcinoma, NOS	Poorly differentiated; Grade III	Blank(s)	Blank(s)	Positive histology	T3	37	No/Unknown	35	50	0	No	No	No	Yes	Blank(s)	Blank(s)	Pancreas	Dead (attributable to this cancer dx)	Alive or dead due to cancer	8	Complete dates are available and there are more than 0 days of survival	Pancreas	Dead	One primary only	Yes	Yes	1	M1	N1	Only lung	1	54	50 ~ 64	White	Pancreatic head	Adenocarcinoma	III-IV	T3	Yes	No/Unknown	Lung
5917	60-64 years	Female	2015	White	Pancreas	C25.0-Head of pancreas	8140	8140/3: Adenocarcinoma, NOS	Poorly differentiated; Grade III	Blank(s)	Blank(s)	Positive histology	T3	0	Yes	25	40	3	No	No	Yes	No	Blank(s)	Blank(s)	Pancreas	Dead (attributable to this cancer dx)	Alive or dead due to cancer	2	Complete dates are available and there are more than 0 days of survival	Pancreas	Dead	One primary only	Yes	Yes	1	M1	N1	Only liver	1	64	50 ~ 64	White	Pancreatic head	Adenocarcinoma	III-IV	T3	No	Yes	Liver
5919	65-69 years	Male	2015	White	Pancreas	C25.8-Overlapping lesion of pancreas	8140	8140/3: Adenocarcinoma, NOS	Poorly differentiated; Grade III	Blank(s)	Blank(s)	Positive histology	T3	0	Yes	44	40	3	No	No	Yes	No	Blank(s)	Blank(s)	Pancreas	Dead (attributable to this cancer dx)	Alive or dead due to cancer	14	Complete dates are available and there are more than 0 days of survival	Pancreas	Dead	One primary only	Yes	Yes	1	M1	N0	Only liver	1	69	≥65	White	Pancreas other	Adenocarcinoma	III-IV	T3	No	Yes	Liver
5947	55-59 years	Male	2015	White	Pancreas	C25.0-Head of pancreas	8246	8246/3: Neuroendocrine carcinoma, NOS	Poorly differentiated; Grade III	Blank(s)	Blank(s)	Positive histology	T4	0	Yes	32	40	3	No	No	Yes	No	Blank(s)	Blank(s)	Pancreas	Dead (attributable to this cancer dx)	Alive or dead due to cancer	4	Complete dates are available and there are more than 0 days of survival	Pancreas	Dead	One primary only	Yes	Yes	1	M1	N1	Only liver	1	59	50 ~ 64	White	Pancreatic head	Neuroendocrine carcinoma	III-IV	T4	No	Yes	Liver
5954	85-85 years	Female	2015	Asian or Pacific Islander	Pancreas	C25.1-Body of pancreas	8140	8140/3: Adenocarcinoma, NOS	Poorly differentiated; Grade III	Blank(s)	Blank(s)	Positive histology	T4	0	No/Unknown	999	40	0	No	No	Yes	No	Blank(s)	Blank(s)	Alive	Alive or dead of other cause	Alive or dead due to cancer	38	Complete dates are available and there are more than 0 days of survival	Alive	Alive	One primary only	Yes	Yes	1	M1	N0	Only liver	1	85	≥65	Other	Pancreatic body/tail	Adenocarcinoma	III-IV	T4	No	No/Unknown	Liver
5989	70-74 years	Female	2015	White	Pancreas	C25.0-Head of pancreas	8500	8500/3: Infiltrating duct carcinoma, NOS	Poorly differentiated; Grade III	Blank(s)	Blank(s)	Positive histology	T3	37	Yes	30	40	3	No	No	Yes	No	Blank(s)	Blank(s)	Pancreas	Dead (attributable to this cancer dx)	Alive or dead due to cancer	4	Complete dates are available and there are more than 0 days of survival	Pancreas	Dead	One primary only	Yes	Yes	1	M1	N1	Only liver	1	74	≥65	White	Pancreatic head	Adenocarcinoma	III-IV	T3	Yes	Yes	Liver
5993	55-59 years	Female	2015	Asian or Pacific Islander	Pancreas	C25.1-Body of pancreas	8140	8140/3: Adenocarcinoma, NOS	Moderately differentiated; Grade II	Blank(s)	Blank(s)	Positive histology	T4	0	Yes	35	40	3	No	No	Yes	No	Blank(s)	Blank(s)	Pancreas	Dead (attributable to this cancer dx)	Alive or dead due to cancer	8	Complete dates are available and there are more than 0 days of survival	Pancreas	Dead	One primary only	Yes	Yes	1	M1	N0	Only liver	1	59	50 ~ 64	Other	Pancreatic body/tail	Adenocarcinoma	I-II	T4	No	Yes	Liver
6016	60-64 years	Male	2015	White	Pancreas	C25.0-Head of pancreas	8140	8140/3: Adenocarcinoma, NOS	Poorly differentiated; Grade III	Blank(s)	Blank(s)	Positive histology	T3	37	Yes	59	40	0	Yes	No	Yes	No	Blank(s)	Blank(s)	Pancreas	Dead (attributable to this cancer dx)	Alive or dead due to cancer	14	Complete dates are available and there are more than 0 days of survival	Pancreas	Dead	One primary only	Yes	Yes	1	M1	N1	Two or more	>1	64	50 ~ 64	White	Pancreatic head	Adenocarcinoma	III-IV	T3	Yes	Yes	Liver+bone
6053	55-59 years	Male	2015	White	Pancreas	C25.8-Overlapping lesion of pancreas	8140	8140/3: Adenocarcinoma, NOS	Poorly differentiated; Grade III	Blank(s)	Blank(s)	Positive histology	T2	0	No/Unknown	98	40	1	No	No	Yes	No	Blank(s)	Blank(s)	Pancreas	Dead (attributable to this cancer dx)	Alive or dead due to cancer	1	Complete dates are available and there are more than 0 days of survival	Pancreas	Dead	One primary only	Yes	Yes	1	M1	N1	Only liver	1	59	50 ~ 64	White	Pancreas other	Adenocarcinoma	III-IV	T2	No	No/Unknown	Liver
6054	85-85 years	Male	2015	White	Pancreas	C25.1-Body of pancreas	8140	8140/3: Adenocarcinoma, NOS	Poorly differentiated; Grade III	Blank(s)	Blank(s)	Positive histology	T3	0	No/Unknown	42	40	1	No	No	Yes	No	Blank(s)	Blank(s)	Pancreas	Dead (attributable to this cancer dx)	Alive or dead due to cancer	1	Complete dates are available and there are more than 0 days of survival	Pancreas	Dead	One primary only	Yes	Yes	1	M1	N1	Only liver	1	85	≥65	White	Pancreatic body/tail	Adenocarcinoma	III-IV	T3	No	No/Unknown	Liver
6055	50-54 years	Female	2015	White	Pancreas	C25.2-Tail of pancreas	8140	8140/3: Adenocarcinoma, NOS	Poorly differentiated; Grade III	Blank(s)	Blank(s)	Positive histology	T2	0	Yes	42	40	3	No	No	Yes	No	Blank(s)	Blank(s)	Pancreas	Dead (attributable to this cancer dx)	Alive or dead due to cancer	18	Complete dates are available and there are more than 0 days of survival	Pancreas	Dead	One primary only	Yes	Yes	1	M1	N0	Only liver	1	54	50 ~ 64	White	Pancreatic body/tail	Adenocarcinoma	III-IV	T2	No	Yes	Liver
7360	65-69 years	Male	2011	White	Pancreas	C25.0-Head of pancreas	8140	8140/3: Adenocarcinoma, NOS	Moderately differentiated; Grade II	Blank(s)	Blank(s)	Positive histology	T4	0	Yes	65	40	0	No	No	Yes	No	Blank(s)	Blank(s)	Pancreas	Dead (attributable to this cancer dx)	Alive or dead due to cancer	4	Complete dates are available and there are more than 0 days of survival	Pancreas	Dead	2nd of 2 or more primaries	No	Yes	2	M1	N1	Only liver	1	69	≥65	White	Pancreatic head	Adenocarcinoma	I-II	T4	No	Yes	Liver
7511	80-84 years	Male	2015	White	Pancreas	C25.0-Head of pancreas	8140	8140/3: Adenocarcinoma, NOS	Moderately differentiated; Grade II	Blank(s)	Blank(s)	Positive histology	T4	0	No/Unknown	27	40	0	No	No	Yes	No	Blank(s)	Blank(s)	Pancreas	Dead (attributable to this cancer dx)	Alive or dead due to cancer	1	Complete dates are available and there are more than 0 days of survival	Pancreas	Dead	2nd of 2 or more primaries	No	Yes	2	M1	N0	Only liver	1	84	≥65	White	Pancreatic head	Adenocarcinoma	I-II	T4	No	No/Unknown	Liver
7534	65-69 years	Male	2014	White	Pancreas	C25.0-Head of pancreas	8140	8140/3: Adenocarcinoma, NOS	Poorly differentiated; Grade III	Blank(s)	Blank(s)	Positive histology	T1	90	Yes	18	40	3	No	No	Yes	No	Blank(s)	Blank(s)	Pancreas	Dead (attributable to this cancer dx)	Alive or dead due to cancer	6	Complete dates are available and there are more than 0 days of survival	Pancreas	Dead	2nd of 2 or more primaries	No	Yes	2	M1	N0	Only liver	1	69	≥65	White	Pancreatic head	Adenocarcinoma	III-IV	T1	Yes	Yes	Liver
7537	50-54 years	Male	2011	White	Pancreas	C25.8-Overlapping lesion of pancreas	8140	8140/3: Adenocarcinoma, NOS	Well differentiated; Grade I	Blank(s)	Blank(s)	Positive histology	T4	0	Yes	58	40	1	No	No	Yes	No	Blank(s)	Blank(s)	Pancreas	Dead (attributable to this cancer dx)	Alive or dead due to cancer	5	Complete dates are available and there are more than 0 days of survival	Pancreas	Dead	2nd of 2 or more primaries	No	Yes	2	M1	N0	Only liver	1	54	50 ~ 64	White	Pancreas other	Adenocarcinoma	I-II	T4	No	Yes	Liver
7564	80-84 years	Female	2010	White	Pancreas	C25.2-Tail of pancreas	8140	8140/3: Adenocarcinoma, NOS	Poorly differentiated; Grade III	Blank(s)	Blank(s)	Positive histology	T2	0	No/Unknown	47	40	1	No	No	Yes	No	Blank(s)	Blank(s)	Pancreas	Dead (attributable to this cancer dx)	Alive or dead due to cancer	1	Complete dates are available and there are more than 0 days of survival	Pancreas	Dead	One primary only	Yes	Yes	1	M1	N0	Only liver	1	84	≥65	White	Pancreatic body/tail	Adenocarcinoma	III-IV	T2	No	No/Unknown	Liver
7615	85-85 years	Male	2015	White	Pancreas	C25.0-Head of pancreas	8140	8140/3: Adenocarcinoma, NOS	Moderately differentiated; Grade II	Blank(s)	Blank(s)	Positive histology	T4	0	No/Unknown	993	60	3	No	No	Yes	No	Blank(s)	Blank(s)	Other Cause of Death	Alive or dead of other cause	Dead (attributable to causes other than this cancer dx)	0	Complete dates are available and there are more than 0 days of survival	Other Cause of Death	Dead	5th of 5 or more primaries	No	Yes	5	M1	N1	Only liver	1	85	≥65	White	Pancreatic head	Adenocarcinoma	I-II	T4	No	No/Unknown	Liver
7687	80-84 years	Male	2015	White	Pancreas	C25.2-Tail of pancreas	8140	8140/3: Adenocarcinoma, NOS	Poorly differentiated; Grade III	Blank(s)	Blank(s)	Positive histology	T3	0	No/Unknown	46	50	3	No	No	Yes	Yes	Blank(s)	Blank(s)	Pancreas	Dead (attributable to this cancer dx)	Alive or dead due to cancer	0	Complete dates are available and there are more than 0 days of survival	Pancreas	Dead	2nd of 2 or more primaries	No	Yes	2	M1	N1	Two or more	>1	84	≥65	White	Pancreatic body/tail	Adenocarcinoma	III-IV	T3	No	No/Unknown	Liver+lung
7698	75-79 years	Male	2011	White	Pancreas	C25.7-Other specified parts of pancreas	8140	8140/3: Adenocarcinoma, NOS	Poorly differentiated; Grade III	Blank(s)	Blank(s)	Positive exfoliative cytology, no positive histology	T1	0	No/Unknown	18	40	1	Yes	No	Yes	No	Blank(s)	Blank(s)	Miscellaneous Malignant Cancer	Dead (attributable to this cancer dx)	Alive or dead due to cancer	1	Complete dates are available and there are more than 0 days of survival	Miscellaneous Malignant Cancer	Dead	One primary only	Yes	Yes	1	M1	N0	Two or more	>1	79	≥65	White	Pancreas other	Adenocarcinoma	III-IV	T1	No	No/Unknown	Liver+bone
7738	85-85 years	Female	2010	White	Pancreas	C25.1-Body of pancreas	8140	8140/3: Adenocarcinoma, NOS	Moderately differentiated; Grade II	Blank(s)	Blank(s)	Positive histology	T2	0	Yes	71	40	3	No	No	Yes	No	Blank(s)	Blank(s)	Pancreas	Dead (attributable to this cancer dx)	Alive or dead due to cancer	5	Complete dates are available and there are more than 0 days of survival	Pancreas	Dead	2nd of 2 or more primaries	No	Yes	2	M1	N1	Only liver	1	85	≥65	White	Pancreatic body/tail	Adenocarcinoma	I-II	T2	No	Yes	Liver
7771	80-84 years	Female	2012	White	Pancreas	C25.1-Body of pancreas	8500	8500/3: Infiltrating duct carcinoma, NOS	Well differentiated; Grade I	Blank(s)	Blank(s)	Positive histology	T4	0	No/Unknown	24	40	0	No	No	Yes	No	Blank(s)	Blank(s)	Pancreas	Dead (attributable to this cancer dx)	Alive or dead due to cancer	3	Complete dates are available and there are more than 0 days of survival	Pancreas	Dead	2nd of 2 or more primaries	No	Yes	2	M1	N0	Only liver	1	84	≥65	White	Pancreatic body/tail	Adenocarcinoma	I-II	T4	No	No/Unknown	Liver
7777	75-79 years	Female	2015	White	Pancreas	C25.0-Head of pancreas	8500	8500/3: Infiltrating duct carcinoma, NOS	Poorly differentiated; Grade III	Blank(s)	Blank(s)	Positive histology	T3	30	Yes	45	40	3	No	No	Yes	No	Blank(s)	Blank(s)	Pancreas	Dead (attributable to this cancer dx)	Alive or dead due to cancer	20	Complete dates are available and there are more than 0 days of survival	Pancreas	Dead	3rd of 3 or more primaries	No	Yes	3	M1	N1	Only liver	1	79	≥65	White	Pancreatic head	Adenocarcinoma	III-IV	T3	Yes	Yes	Liver
7786	40-44 years	Male	2013	White	Pancreas	C25.8-Overlapping lesion of pancreas	8246	8246/3: Neuroendocrine carcinoma, NOS	Well differentiated; Grade I	Blank(s)	Blank(s)	Positive histology	T3	60	No/Unknown	23	40	2	No	No	Yes	No	Blank(s)	Blank(s)	Symptoms, Signs and Ill-Defined Conditions	Alive or dead of other cause	Dead (attributable to causes other than this cancer dx)	0	Complete dates are available and there are more than 0 days of survival	Symptoms, Signs and Ill-Defined Conditions	Dead	2nd of 2 or more primaries	No	No	2	M1	N1	Only liver	1	44	<50	White	Pancreas other	Neuroendocrine carcinoma	I-II	T3	Yes	No/Unknown	Liver
7884	70-74 years	Male	2011	White	Pancreas	C25.2-Tail of pancreas	8140	8140/3: Adenocarcinoma, NOS	Moderately differentiated; Grade II	Blank(s)	Blank(s)	Positive histology	T3	0	Yes	70	40	0	No	No	Yes	No	Blank(s)	Blank(s)	Pancreas	Dead (attributable to this cancer dx)	Alive or dead due to cancer	4	Complete dates are available and there are more than 0 days of survival	Pancreas	Dead	2nd of 2 or more primaries	No	Yes	2	M1	N0	Only liver	1	74	≥65	White	Pancreatic body/tail	Adenocarcinoma	I-II	T3	No	Yes	Liver
7967	75-79 years	Male	2012	White	Pancreas	C25.1-Body of pancreas	8140	8140/3: Adenocarcinoma, NOS	Moderately differentiated; Grade II	Blank(s)	Blank(s)	Positive histology	T3	0	Yes	999	40	0	No	No	Yes	No	Blank(s)	Blank(s)	Pancreas	Dead (attributable to this cancer dx)	Alive or dead due to cancer	3	Complete dates are available and there are more than 0 days of survival	Pancreas	Dead	2nd of 2 or more primaries	No	Yes	2	M1	N1	Only liver	1	79	≥65	White	Pancreatic body/tail	Adenocarcinoma	I-II	T3	No	Yes	Liver
7984	80-84 years	Female	2010	White	Pancreas	C25.0-Head of pancreas	8140	8140/3: Adenocarcinoma, NOS	Poorly differentiated; Grade III	Blank(s)	Blank(s)	Positive histology	T3	0	No/Unknown	999	40	0	No	No	Yes	No	Blank(s)	Blank(s)	Pancreas	Dead (attributable to this cancer dx)	Alive or dead due to cancer	10	Complete dates are available and there are more than 0 days of survival	Pancreas	Dead	2nd of 2 or more primaries	Yes	Yes	2	M1	N0	Only liver	1	84	≥65	White	Pancreatic head	Adenocarcinoma	III-IV	T3	No	No/Unknown	Liver
8015	60-64 years	Male	2013	Black	Pancreas	C25.1-Body of pancreas	8140	8140/3: Adenocarcinoma, NOS	Poorly differentiated; Grade III	Blank(s)	Blank(s)	Positive histology	T4	0	Yes	47	40	3	No	No	Yes	No	Blank(s)	Blank(s)	Pancreas	Dead (attributable to this cancer dx)	Alive or dead due to cancer	1	Complete dates are available and there are more than 0 days of survival	Pancreas	Dead	2nd of 2 or more primaries	No	Yes	2	M1	N0	Only liver	1	64	50 ~ 64	Black	Pancreatic body/tail	Adenocarcinoma	III-IV	T4	No	Yes	Liver
8155	75-79 years	Female	2012	White	Pancreas	C25.2-Tail of pancreas	8246	8246/3: Neuroendocrine carcinoma, NOS	Well differentiated; Grade I	Blank(s)	Blank(s)	Positive histology	T3	30	No/Unknown	70	40	3	No	No	Yes	No	Blank(s)	Blank(s)	Pancreas	Dead (attributable to this cancer dx)	Alive or dead due to cancer	3	Complete dates are available and there are more than 0 days of survival	Pancreas	Dead	2nd of 2 or more primaries	No	Yes	2	M1	N1	Only liver	1	79	≥65	White	Pancreatic body/tail	Neuroendocrine carcinoma	I-II	T3	Yes	No/Unknown	Liver
8414	70-74 years	Female	2010	White	Pancreas	C25.1-Body of pancreas	8140	8140/3: Adenocarcinoma, NOS	Poorly differentiated; Grade III	Blank(s)	Blank(s)	Positive histology	T4	0	No/Unknown	35	40	0	No	No	Yes	No	Blank(s)	Blank(s)	Pancreas	Dead (attributable to this cancer dx)	Alive or dead due to cancer	5	Complete dates are available and there are more than 0 days of survival	Pancreas	Dead	2nd of 2 or more primaries	No	Yes	2	M1	N1	Only liver	1	74	≥65	White	Pancreatic body/tail	Adenocarcinoma	III-IV	T4	No	No/Unknown	Liver
8695	80-84 years	Male	2014	White	Pancreas	C25.2-Tail of pancreas	8140	8140/3: Adenocarcinoma, NOS	Moderately differentiated; Grade II	Blank(s)	Blank(s)	Positive histology	T1	0	No/Unknown	17	40	3	No	No	Yes	No	Blank(s)	Blank(s)	Pancreas	Dead (attributable to this cancer dx)	Alive or dead due to cancer	0	Complete dates are available and there are more than 0 days of survival	Pancreas	Dead	2nd of 2 or more primaries	Yes	Yes	2	M1	N0	Only liver	1	84	≥65	White	Pancreatic body/tail	Adenocarcinoma	I-II	T1	No	No/Unknown	Liver
9219	65-69 years	Male	2010	White	Pancreas	C25.0-Head of pancreas	8140	8140/3: Adenocarcinoma, NOS	Moderately differentiated; Grade II	Blank(s)	Blank(s)	Positive histology	T4	0	Yes	38	40	1	No	No	Yes	Yes	Blank(s)	Blank(s)	Pancreas	Dead (attributable to this cancer dx)	Alive or dead due to cancer	6	Complete dates are available and there are more than 0 days of survival	Pancreas	Dead	2nd of 2 or more primaries	No	Yes	2	M1	N0	Two or more	>1	69	≥65	White	Pancreatic head	Adenocarcinoma	I-II	T4	No	Yes	Liver+lung
9267	65-69 years	Male	2013	White	Pancreas	C25.2-Tail of pancreas	8246	8246/3: Neuroendocrine carcinoma, NOS	Poorly differentiated; Grade III	Blank(s)	Blank(s)	Positive histology	T4	0	Yes	48	40	3	No	No	Yes	No	Blank(s)	Blank(s)	Pancreas	Dead (attributable to this cancer dx)	Alive or dead due to cancer	11	Complete dates are available and there are more than 0 days of survival	Pancreas	Dead	2nd of 2 or more primaries	No	Yes	2	M1	N0	Only liver	1	69	≥65	White	Pancreatic body/tail	Neuroendocrine carcinoma	III-IV	T4	No	Yes	Liver
9299	80-84 years	Female	2015	White	Pancreas	C25.0-Head of pancreas	8140	8140/3: Adenocarcinoma, NOS	Poorly differentiated; Grade III	Blank(s)	Blank(s)	Positive histology	T2	0	Yes	26	60	3	No	No	Yes	No	Blank(s)	Blank(s)	Pancreas	Dead (attributable to this cancer dx)	Alive or dead due to cancer	5	Complete dates are available and there are more than 0 days of survival	Pancreas	Dead	2nd of 2 or more primaries	No	Yes	2	M1	N0	Only liver	1	84	≥65	White	Pancreatic head	Adenocarcinoma	III-IV	T2	No	Yes	Liver
9422	70-74 years	Female	2010	White	Pancreas	C25.2-Tail of pancreas	8140	8140/3: Adenocarcinoma, NOS	Poorly differentiated; Grade III	Blank(s)	Blank(s)	Positive histology	T3	0	Yes	35	40	1	No	No	Yes	No	Blank(s)	Blank(s)	Pancreas	Dead (attributable to this cancer dx)	Alive or dead due to cancer	1	Complete dates are available and there are more than 0 days of survival	Pancreas	Dead	2nd of 2 or more primaries	No	Yes	2	M1	N0	Only liver	1	74	≥65	White	Pancreatic body/tail	Adenocarcinoma	III-IV	T3	No	Yes	Liver
9541	60-64 years	Male	2013	White	Pancreas	C25.0-Head of pancreas	8140	8140/3: Adenocarcinoma, NOS	Poorly differentiated; Grade III	Blank(s)	Blank(s)	Positive exfoliative cytology, no positive histology	T2	0	No/Unknown	55	40	1	No	No	Yes	No	Blank(s)	Blank(s)	Pancreas	Dead (attributable to this cancer dx)	Alive or dead due to cancer	16	Complete dates are available and there are more than 0 days of survival	Pancreas	Dead	2nd of 2 or more primaries	No	Yes	2	M1	N1	Only liver	1	64	50 ~ 64	White	Pancreatic head	Adenocarcinoma	III-IV	T2	No	No/Unknown	Liver
9613	65-69 years	Male	2012	White	Pancreas	C25.0-Head of pancreas	8140	8140/3: Adenocarcinoma, NOS	Poorly differentiated; Grade III	Blank(s)	Blank(s)	Positive histology	T2	0	No/Unknown	150	40	2	No	No	Yes	Yes	Blank(s)	Blank(s)	Other Cause of Death	Alive or dead of other cause	Dead (attributable to causes other than this cancer dx)	0	Complete dates are available and there are 0 days of survival	Other Cause of Death	Dead	2nd of 2 or more primaries	No	Yes	2	M1	N1	Two or more	>1	69	≥65	White	Pancreatic head	Adenocarcinoma	III-IV	T2	No	No/Unknown	Liver+lung
9765	70-74 years	Male	2010	White	Pancreas	C25.1-Body of pancreas	8246	8246/3: Neuroendocrine carcinoma, NOS	Poorly differentiated; Grade III	Blank(s)	Blank(s)	Positive histology	T3	30	No/Unknown	43	40	1	No	No	Yes	No	Blank(s)	Blank(s)	Other Cause of Death	Alive or dead of other cause	Dead (attributable to causes other than this cancer dx)	2	Complete dates are available and there are more than 0 days of survival	Other Cause of Death	Dead	3rd of 3 or more primaries	No	Yes	3	M1	N1	Only liver	1	74	≥65	White	Pancreatic body/tail	Neuroendocrine carcinoma	III-IV	T3	Yes	No/Unknown	Liver
10150	75-79 years	Male	2015	White	Pancreas	C25.2-Tail of pancreas	8140	8140/3: Adenocarcinoma, NOS	Well differentiated; Grade I	Blank(s)	Blank(s)	Positive histology	T3	0	Yes	46	40	0	No	No	Yes	No	Blank(s)	Blank(s)	Pancreas	Dead (attributable to this cancer dx)	Alive or dead due to cancer	1	Complete dates are available and there are more than 0 days of survival	Pancreas	Dead	2nd of 2 or more primaries	No	Yes	2	M1	N0	Only liver	1	79	≥65	White	Pancreatic body/tail	Adenocarcinoma	I-II	T3	No	Yes	Liver
10235	80-84 years	Male	2012	White	Pancreas	C25.8-Overlapping lesion of pancreas	8140	8140/3: Adenocarcinoma, NOS	Well differentiated; Grade I	Blank(s)	Blank(s)	Positive histology	T2	0	Yes	36	40	0	No	No	Yes	No	Blank(s)	Blank(s)	Pancreas	Dead (attributable to this cancer dx)	Alive or dead due to cancer	1	Complete dates are available and there are more than 0 days of survival	Pancreas	Dead	2nd of 2 or more primaries	No	Yes	2	M1	NX	Only liver	1	84	≥65	White	Pancreas other	Adenocarcinoma	I-II	T2	No	Yes	Liver
10342	60-64 years	Male	2010	White	Pancreas	C25.0-Head of pancreas	8140	8140/3: Adenocarcinoma, NOS	Poorly differentiated; Grade III	Blank(s)	Blank(s)	Positive histology	T3	37	Yes	43	40	0	No	No	Yes	No	Blank(s)	Blank(s)	Pancreas	Dead (attributable to this cancer dx)	Alive or dead due to cancer	31	Complete dates are available and there are more than 0 days of survival	Pancreas	Dead	2nd of 2 or more primaries	No	Yes	2	M1	N1	Only liver	1	64	50 ~ 64	White	Pancreatic head	Adenocarcinoma	III-IV	T3	Yes	Yes	Liver
10391	65-69 years	Female	2010	White	Pancreas	C25.0-Head of pancreas	8140	8140/3: Adenocarcinoma, NOS	Moderately differentiated; Grade II	Blank(s)	Blank(s)	Positive histology	T1	0	No/Unknown	20	60	3	No	No	Yes	No	Blank(s)	Blank(s)	Pancreas	Dead (attributable to this cancer dx)	Alive or dead due to cancer	9	Complete dates are available and there are more than 0 days of survival	Pancreas	Dead	3rd of 3 or more primaries	No	Yes	3	M1	N0	Only liver	1	69	≥65	White	Pancreatic head	Adenocarcinoma	I-II	T1	No	No/Unknown	Liver
10432	80-84 years	Male	2011	White	Pancreas	C25.2-Tail of pancreas	8140	8140/3: Adenocarcinoma, NOS	Poorly differentiated; Grade III	Blank(s)	Blank(s)	Positive histology	T2	0	Yes	57	7	1	No	No	Yes	No	Blank(s)	Blank(s)	Pancreas	Dead (attributable to this cancer dx)	Alive or dead due to cancer	1	Complete dates are available and there are more than 0 days of survival	Pancreas	Dead	2nd of 2 or more primaries	No	Yes	2	M1	N0	Only liver	1	84	≥65	White	Pancreatic body/tail	Adenocarcinoma	III-IV	T2	No	Yes	Liver
10471	70-74 years	Male	2010	White	Pancreas	C25.2-Tail of pancreas	8140	8140/3: Adenocarcinoma, NOS	Moderately differentiated; Grade II	Blank(s)	Blank(s)	Positive histology	T4	0	Yes	999	45	0	No	No	Yes	Yes	Blank(s)	Blank(s)	Pancreas	Dead (attributable to this cancer dx)	Alive or dead due to cancer	2	Complete dates are available and there are more than 0 days of survival	Pancreas	Dead	2nd of 2 or more primaries	No	Yes	2	M1	N0	Two or more	>1	74	≥65	White	Pancreatic body/tail	Adenocarcinoma	I-II	T4	No	Yes	Liver+lung
10703	60-64 years	Female	2011	White	Pancreas	C25.8-Overlapping lesion of pancreas	8140	8140/3: Adenocarcinoma, NOS	Moderately differentiated; Grade II	Blank(s)	Blank(s)	Positive histology	T4	0	Yes	52	50	0	No	No	Yes	Yes	Blank(s)	Blank(s)	Pancreas	Dead (attributable to this cancer dx)	Alive or dead due to cancer	1	Complete dates are available and there are more than 0 days of survival	Pancreas	Dead	2nd of 2 or more primaries	No	Yes	2	M1	N1	Two or more	>1	64	50 ~ 64	White	Pancreas other	Adenocarcinoma	I-II	T4	No	Yes	Liver+lung
10762	50-54 years	Female	2014	White	Pancreas	C25.1-Body of pancreas	8140	8140/3: Adenocarcinoma, NOS	Poorly differentiated; Grade III	Blank(s)	Blank(s)	Positive histology	T3	0	Yes	36	40	0	No	No	Yes	No	Blank(s)	Blank(s)	Ovary	Alive or dead of other cause	Dead (attributable to causes other than this cancer dx)	28	Complete dates are available and there are more than 0 days of survival	Ovary	Dead	2nd of 2 or more primaries	No	Yes	3	M1	N1	Only liver	1	54	50 ~ 64	White	Pancreatic body/tail	Adenocarcinoma	III-IV	T3	No	Yes	Liver
10932	75-79 years	Female	2011	White	Pancreas	C25.2-Tail of pancreas	8140	8140/3: Adenocarcinoma, NOS	Well differentiated; Grade I	Blank(s)	Blank(s)	Positive histology	T3	0	No/Unknown	40	40	0	No	No	Yes	No	Blank(s)	Blank(s)	Pancreas	Dead (attributable to this cancer dx)	Alive or dead due to cancer	7	Complete dates are available and there are more than 0 days of survival	Pancreas	Dead	2nd of 2 or more primaries	No	Yes	2	M1	N0	Only liver	1	79	≥65	White	Pancreatic body/tail	Adenocarcinoma	I-II	T3	No	No/Unknown	Liver
10990	70-74 years	Male	2013	Black	Pancreas	C25.8-Overlapping lesion of pancreas	8140	8140/3: Adenocarcinoma, NOS	Poorly differentiated; Grade III	Blank(s)	Blank(s)	Positive histology	T4	0	Yes	30	40	0	No	No	Yes	No	Blank(s)	Blank(s)	Pancreas	Dead (attributable to this cancer dx)	Alive or dead due to cancer	3	Complete dates are available and there are more than 0 days of survival	Pancreas	Dead	2nd of 2 or more primaries	No	Yes	2	M1	N0	Only liver	1	74	≥65	Black	Pancreas other	Adenocarcinoma	III-IV	T4	No	Yes	Liver
11106	65-69 years	Female	2010	White	Pancreas	C25.2-Tail of pancreas	8140	8140/3: Adenocarcinoma, NOS	Moderately differentiated; Grade II	Blank(s)	Blank(s)	Positive histology	T3	80	Yes	45	40	0	No	No	No	Yes	Blank(s)	Blank(s)	Pancreas	Dead (attributable to this cancer dx)	Alive or dead due to cancer	1	Complete dates are available and there are more than 0 days of survival	Pancreas	Dead	2nd of 2 or more primaries	Yes	Yes	2	M1	N1	Only lung	1	69	≥65	White	Pancreatic body/tail	Adenocarcinoma	I-II	T3	Yes	Yes	Lung
11491	70-74 years	Male	2010	Black	Pancreas	C25.1-Body of pancreas	8140	8140/3: Adenocarcinoma, NOS	Poorly differentiated; Grade III	Blank(s)	Blank(s)	Positive histology	T4	0	No/Unknown	27	40	3	No	No	Yes	No	Blank(s)	Blank(s)	Pancreas	Dead (attributable to this cancer dx)	Alive or dead due to cancer	5	Complete dates are available and there are more than 0 days of survival	Pancreas	Dead	One primary only	Yes	Yes	1	M1	NX	Only liver	1	74	≥65	Black	Pancreatic body/tail	Adenocarcinoma	III-IV	T4	No	No/Unknown	Liver
11500	55-59 years	Male	2010	White	Pancreas	C25.0-Head of pancreas	8140	8140/3: Adenocarcinoma, NOS	Moderately differentiated; Grade II	Blank(s)	Blank(s)	Positive histology	T4	0	Yes	22	40	0	No	No	Yes	No	Blank(s)	Blank(s)	Pancreas	Dead (attributable to this cancer dx)	Alive or dead due to cancer	8	Complete dates are available and there are more than 0 days of survival	Pancreas	Dead	One primary only	Yes	Yes	1	M1	N0	Only liver	1	59	50 ~ 64	White	Pancreatic head	Adenocarcinoma	I-II	T4	No	Yes	Liver
11514	75-79 years	Male	2010	White	Pancreas	C25.2-Tail of pancreas	8140	8140/3: Adenocarcinoma, NOS	Poorly differentiated; Grade III	Blank(s)	Blank(s)	Positive histology	T2	0	No/Unknown	40	40	1	No	No	Yes	No	Blank(s)	Blank(s)	Prostate	Dead (attributable to this cancer dx)	Alive or dead due to cancer	0	Complete dates are available and there are more than 0 days of survival	Prostate	Dead	One primary only	Yes	Yes	1	M1	N1	Only liver	1	79	≥65	White	Pancreatic body/tail	Adenocarcinoma	III-IV	T2	No	No/Unknown	Liver
11530	70-74 years	Female	2010	White	Pancreas	C25.8-Overlapping lesion of pancreas	8500	8500/3: Infiltrating duct carcinoma, NOS	Moderately differentiated; Grade II	Blank(s)	Blank(s)	Positive histology	T2	0	Yes	26	60	0	No	No	Yes	No	Blank(s)	Blank(s)	Pancreas	Dead (attributable to this cancer dx)	Alive or dead due to cancer	11	Complete dates are available and there are more than 0 days of survival	Pancreas	Dead	One primary only	Yes	Yes	1	M1	N0	Only liver	1	74	≥65	White	Pancreas other	Adenocarcinoma	I-II	T2	No	Yes	Liver
11582	65-69 years	Male	2010	White	Pancreas	C25.0-Head of pancreas	8140	8140/3: Adenocarcinoma, NOS	Poorly differentiated; Grade III	Blank(s)	Blank(s)	Positive histology	T2	0	Yes	42	40	3	No	No	Yes	No	Blank(s)	Blank(s)	Pancreas	Dead (attributable to this cancer dx)	Alive or dead due to cancer	12	Complete dates are available and there are more than 0 days of survival	Pancreas	Dead	One primary only	Yes	Yes	1	M1	N0	Only liver	1	69	≥65	White	Pancreatic head	Adenocarcinoma	III-IV	T2	No	Yes	Liver
11588	80-84 years	Male	2010	White	Pancreas	C25.2-Tail of pancreas	8140	8140/3: Adenocarcinoma, NOS	Moderately differentiated; Grade II	Blank(s)	Blank(s)	Positive histology	T3	0	Yes	55	50	1	No	No	Yes	Yes	Blank(s)	Blank(s)	Prostate	Dead (attributable to this cancer dx)	Alive or dead due to cancer	14	Incomplete dates are available and there cannot be zero days of follow-up	Prostate	Dead	One primary only	Yes	Yes	1	M1	N1	Two or more	>1	84	≥65	White	Pancreatic body/tail	Adenocarcinoma	I-II	T3	No	Yes	Liver+lung
11607	45-49 years	Female	2010	White	Pancreas	C25.1-Body of pancreas	8140	8140/3: Adenocarcinoma, NOS	Poorly differentiated; Grade III	Blank(s)	Blank(s)	Positive histology	T4	0	Yes	25	40	0	No	No	Yes	No	Blank(s)	Blank(s)	Pancreas	Dead (attributable to this cancer dx)	Alive or dead due to cancer	13	Complete dates are available and there are more than 0 days of survival	Pancreas	Dead	One primary only	Yes	Yes	1	M1	N0	Only liver	1	49	<50	White	Pancreatic body/tail	Adenocarcinoma	III-IV	T4	No	Yes	Liver
11616	60-64 years	Female	2010	White	Pancreas	C25.0-Head of pancreas	8500	8500/3: Infiltrating duct carcinoma, NOS	Moderately differentiated; Grade II	Blank(s)	Blank(s)	Positive histology	T4	70	No/Unknown	33	40	0	No	No	Yes	No	Blank(s)	Blank(s)	Pancreas	Dead (attributable to this cancer dx)	Alive or dead due to cancer	30	Complete dates are available and there are more than 0 days of survival	Pancreas	Dead	One primary only	Yes	Yes	1	M1	N0	Only liver	1	64	50 ~ 64	White	Pancreatic head	Adenocarcinoma	I-II	T4	Yes	No/Unknown	Liver
11624	35-39 years	Male	2010	White	Pancreas	C25.2-Tail of pancreas	8140	8140/3: Adenocarcinoma, NOS	Poorly differentiated; Grade III	Blank(s)	Blank(s)	Positive histology	T4	0	Yes	25	60	3	Yes	No	Yes	No	Blank(s)	Blank(s)	Pancreas	Dead (attributable to this cancer dx)	Alive or dead due to cancer	1	Complete dates are available and there are more than 0 days of survival	Pancreas	Dead	One primary only	Yes	Yes	1	M1	N1	Two or more	>1	39	<50	White	Pancreatic body/tail	Adenocarcinoma	III-IV	T4	No	Yes	Liver+bone
11625	70-74 years	Male	2010	White	Pancreas	C25.2-Tail of pancreas	8246	8246/3: Neuroendocrine carcinoma, NOS	Poorly differentiated; Grade III	Blank(s)	Blank(s)	Positive histology	T2	0	Yes	49	40	3	No	No	Yes	No	Blank(s)	Blank(s)	Pancreas	Dead (attributable to this cancer dx)	Alive or dead due to cancer	3	Complete dates are available and there are more than 0 days of survival	Pancreas	Dead	One primary only	Yes	Yes	1	M1	NX	Only liver	1	74	≥65	White	Pancreatic body/tail	Neuroendocrine carcinoma	III-IV	T2	No	Yes	Liver
11632	60-64 years	Male	2010	Black	Pancreas	C25.2-Tail of pancreas	8140	8140/3: Adenocarcinoma, NOS	Moderately differentiated; Grade II	Blank(s)	Blank(s)	Positive histology	T3	0	Yes	22	40	3	Yes	No	Yes	Yes	Blank(s)	Blank(s)	Pancreas	Dead (attributable to this cancer dx)	Alive or dead due to cancer	4	Complete dates are available and there are more than 0 days of survival	Pancreas	Dead	One primary only	Yes	Yes	1	M1	N0	Two or more	>1	64	50 ~ 64	Black	Pancreatic body/tail	Adenocarcinoma	I-II	T3	No	Yes	Liver+lung+bone
11635	85-85 years	Female	2012	White	Pancreas	C25.0-Head of pancreas	8140	8140/3: Adenocarcinoma, NOS	Moderately differentiated; Grade II	Blank(s)	Blank(s)	Positive histology	T2	0	No/Unknown	56	40	0	No	No	No	Yes	Blank(s)	Blank(s)	Pancreas	Dead (attributable to this cancer dx)	Alive or dead due to cancer	1	Complete dates are available and there are more than 0 days of survival	Pancreas	Dead	2nd of 2 or more primaries	No	Yes	2	M1	N0	Only lung	1	85	≥65	White	Pancreatic head	Adenocarcinoma	I-II	T2	No	No/Unknown	Lung
11660	70-74 years	Male	2010	White	Pancreas	C25.0-Head of pancreas	8140	8140/3: Adenocarcinoma, NOS	Moderately differentiated; Grade II	Blank(s)	Blank(s)	Positive histology	T3	0	Yes	64	40	0	No	No	No	Yes	Blank(s)	Blank(s)	Pancreas	Dead (attributable to this cancer dx)	Alive or dead due to cancer	5	Complete dates are available and there are more than 0 days of survival	Pancreas	Dead	One primary only	Yes	Yes	1	M1	N1	Only lung	1	74	≥65	White	Pancreatic head	Adenocarcinoma	I-II	T3	No	Yes	Lung
11667	70-74 years	Female	2010	White	Pancreas	C25.1-Body of pancreas	8140	8140/3: Adenocarcinoma, NOS	Moderately differentiated; Grade II	Blank(s)	Blank(s)	Positive histology	T2	0	Yes	33	40	3	Yes	No	No	Yes	Blank(s)	Blank(s)	Pancreas	Dead (attributable to this cancer dx)	Alive or dead due to cancer	9	Complete dates are available and there are more than 0 days of survival	Pancreas	Dead	One primary only	Yes	Yes	1	M1	N0	Two or more	>1	74	≥65	White	Pancreatic body/tail	Adenocarcinoma	I-II	T2	No	Yes	Lung+bone
11672	85-85 years	Female	2010	White	Pancreas	C25.0-Head of pancreas	8140	8140/3: Adenocarcinoma, NOS	Poorly differentiated; Grade III	Blank(s)	Blank(s)	Positive histology	T3	0	No/Unknown	37	40	3	No	No	Yes	Yes	Blank(s)	Blank(s)	Pancreas	Dead (attributable to this cancer dx)	Alive or dead due to cancer	2	Complete dates are available and there are more than 0 days of survival	Pancreas	Dead	One primary only	Yes	Yes	1	M1	N1	Two or more	>1	85	≥65	White	Pancreatic head	Adenocarcinoma	III-IV	T3	No	No/Unknown	Liver+lung
11673	70-74 years	Male	2010	White	Pancreas	C25.0-Head of pancreas	8020	8020/3: Carcinoma, undifferentiated, NOS	Undifferentiated; anaplastic; Grade IV	Blank(s)	Blank(s)	Positive exfoliative cytology, no positive histology	T3	0	No/Unknown	70	40	0	No	No	Yes	No	Blank(s)	Blank(s)	Pancreas	Dead (attributable to this cancer dx)	Alive or dead due to cancer	0	Complete dates are available and there are more than 0 days of survival	Pancreas	Dead	One primary only	Yes	Yes	1	M1	N1	Only liver	1	74	≥65	White	Pancreatic head	Adenocarcinoma	III-IV	T3	No	No/Unknown	Liver
11695	65-69 years	Male	2010	White	Pancreas	C25.2-Tail of pancreas	8246	8246/3: Neuroendocrine carcinoma, NOS	Poorly differentiated; Grade III	Blank(s)	Blank(s)	Positive histology	T2	0	Yes	87	60	1	No	No	Yes	No	Blank(s)	Blank(s)	Pancreas	Dead (attributable to this cancer dx)	Alive or dead due to cancer	2	Complete dates are available and there are more than 0 days of survival	Pancreas	Dead	One primary only	Yes	Yes	1	M1	NX	Only liver	1	69	≥65	White	Pancreatic body/tail	Neuroendocrine carcinoma	III-IV	T2	No	Yes	Liver
11711	75-79 years	Female	2010	White	Pancreas	C25.0-Head of pancreas	8140	8140/3: Adenocarcinoma, NOS	Poorly differentiated; Grade III	Blank(s)	Blank(s)	Positive histology	T4	0	No/Unknown	21	40	3	No	No	Yes	No	Blank(s)	Blank(s)	Pancreas	Dead (attributable to this cancer dx)	Alive or dead due to cancer	1	Complete dates are available and there are more than 0 days of survival	Pancreas	Dead	One primary only	Yes	Yes	1	M1	N1	Only liver	1	79	≥65	White	Pancreatic head	Adenocarcinoma	III-IV	T4	No	No/Unknown	Liver
11719	35-39 years	Female	2010	White	Pancreas	C25.0-Head of pancreas	8140	8140/3: Adenocarcinoma, NOS	Poorly differentiated; Grade III	Blank(s)	Blank(s)	Positive histology	T4	0	Yes	58	60	3	No	No	Yes	No	Blank(s)	Blank(s)	Pancreas	Dead (attributable to this cancer dx)	Alive or dead due to cancer	9	Complete dates are available and there are more than 0 days of survival	Pancreas	Dead	One primary only	Yes	Yes	1	M1	N1	Only liver	1	39	<50	White	Pancreatic head	Adenocarcinoma	III-IV	T4	No	Yes	Liver
11725	60-64 years	Female	2010	White	Pancreas	C25.1-Body of pancreas	8140	8140/3: Adenocarcinoma, NOS	Poorly differentiated; Grade III	Blank(s)	Blank(s)	Positive histology	T2	0	Yes	54	40	1	No	No	Yes	No	Blank(s)	Blank(s)	Pancreas	Dead (attributable to this cancer dx)	Alive or dead due to cancer	5	Incomplete dates are available and there cannot be zero days of follow-up	Pancreas	Dead	One primary only	Yes	Yes	1	M1	N1	Only liver	1	64	50 ~ 64	White	Pancreatic body/tail	Adenocarcinoma	III-IV	T2	No	Yes	Liver
11739	40-44 years	Male	2010	Black	Pancreas	C25.2-Tail of pancreas	8246	8246/3: Neuroendocrine carcinoma, NOS	Well differentiated; Grade I	Blank(s)	Blank(s)	Positive histology	T2	0	No/Unknown	42	40	1	No	No	Yes	No	Blank(s)	Blank(s)	Alive	Alive or dead of other cause	Alive or dead due to cancer	97	Complete dates are available and there are more than 0 days of survival	Alive	Alive	One primary only	Yes	Yes	1	M1	N1	Only liver	1	44	<50	Black	Pancreatic body/tail	Neuroendocrine carcinoma	I-II	T2	No	No/Unknown	Liver
11740	80-84 years	Male	2010	White	Pancreas	C25.0-Head of pancreas	8140	8140/3: Adenocarcinoma, NOS	Moderately differentiated; Grade II	Blank(s)	Blank(s)	Positive histology	T2	0	Yes	27	40	1	No	No	Yes	No	Blank(s)	Blank(s)	Pancreas	Dead (attributable to this cancer dx)	Alive or dead due to cancer	10	Complete dates are available and there are more than 0 days of survival	Pancreas	Dead	One primary only	Yes	Yes	1	M1	N0	Only liver	1	84	≥65	White	Pancreatic head	Adenocarcinoma	I-II	T2	No	Yes	Liver
11742	65-69 years	Male	2010	White	Pancreas	C25.8-Overlapping lesion of pancreas	8140	8140/3: Adenocarcinoma, NOS	Poorly differentiated; Grade III	Blank(s)	Blank(s)	Positive histology	T4	0	No/Unknown	64	60	3	No	No	Yes	No	Blank(s)	Blank(s)	Pancreas	Dead (attributable to this cancer dx)	Alive or dead due to cancer	1	Complete dates are available and there are more than 0 days of survival	Pancreas	Dead	One primary only	Yes	Yes	1	M1	N0	Only liver	1	69	≥65	White	Pancreas other	Adenocarcinoma	III-IV	T4	No	No/Unknown	Liver
11754	75-79 years	Female	2012	White	Pancreas	C25.0-Head of pancreas	8140	8140/3: Adenocarcinoma, NOS	Moderately differentiated; Grade II	Blank(s)	Blank(s)	Positive histology	T3	0	No/Unknown	999	40	3	No	No	Yes	No	Blank(s)	Blank(s)	Pancreas	Dead (attributable to this cancer dx)	Alive or dead due to cancer	2	Complete dates are available and there are more than 0 days of survival	Pancreas	Dead	2nd of 2 or more primaries	No	Yes	2	M1	N0	Only liver	1	79	≥65	White	Pancreatic head	Adenocarcinoma	I-II	T3	No	No/Unknown	Liver
11775	60-64 years	Male	2010	Black	Pancreas	C25.0-Head of pancreas	8140	8140/3: Adenocarcinoma, NOS	Moderately differentiated; Grade II	Blank(s)	Blank(s)	Positive histology	T3	0	Yes	41	60	0	No	No	Yes	No	Blank(s)	Blank(s)	Pancreas	Dead (attributable to this cancer dx)	Alive or dead due to cancer	3	Complete dates are available and there are more than 0 days of survival	Pancreas	Dead	One primary only	Yes	Yes	1	M1	N0	Only liver	1	64	50 ~ 64	Black	Pancreatic head	Adenocarcinoma	I-II	T3	No	Yes	Liver
11802	65-69 years	Female	2010	White	Pancreas	C25.0-Head of pancreas	8140	8140/3: Adenocarcinoma, NOS	Moderately differentiated; Grade II	Blank(s)	Blank(s)	Positive histology	T3	0	Yes	42	40	0	No	No	Yes	No	Blank(s)	Blank(s)	Pancreas	Dead (attributable to this cancer dx)	Alive or dead due to cancer	7	Complete dates are available and there are more than 0 days of survival	Pancreas	Dead	One primary only	Yes	Yes	1	M1	N0	Only liver	1	69	≥65	White	Pancreatic head	Adenocarcinoma	I-II	T3	No	Yes	Liver
11805	60-64 years	Male	2010	White	Pancreas	C25.2-Tail of pancreas	8140	8140/3: Adenocarcinoma, NOS	Poorly differentiated; Grade III	Blank(s)	Blank(s)	Positive histology	T3	0	Yes	58	60	0	No	No	Yes	No	Blank(s)	Blank(s)	Pancreas	Dead (attributable to this cancer dx)	Alive or dead due to cancer	7	Complete dates are available and there are more than 0 days of survival	Pancreas	Dead	One primary only	Yes	Yes	1	M1	NX	Only liver	1	64	50 ~ 64	White	Pancreatic body/tail	Adenocarcinoma	III-IV	T3	No	Yes	Liver
11821	60-64 years	Female	2010	White	Pancreas	C25.2-Tail of pancreas	8140	8140/3: Adenocarcinoma, NOS	Moderately differentiated; Grade II	Blank(s)	Blank(s)	Positive histology	T3	0	Yes	40	45	3	No	No	Yes	No	Blank(s)	Blank(s)	Pancreas	Dead (attributable to this cancer dx)	Alive or dead due to cancer	22	Complete dates are available and there are more than 0 days of survival	Pancreas	Dead	One primary only	Yes	Yes	1	M1	N1	Only liver	1	64	50 ~ 64	White	Pancreatic body/tail	Adenocarcinoma	I-II	T3	No	Yes	Liver
11823	60-64 years	Female	2010	White	Pancreas	C25.0-Head of pancreas	8140	8140/3: Adenocarcinoma, NOS	Poorly differentiated; Grade III	Blank(s)	Blank(s)	Positive histology	T4	0	No/Unknown	999	10	0	No	No	Yes	No	Blank(s)	Blank(s)	Pancreas	Dead (attributable to this cancer dx)	Alive or dead due to cancer	0	Complete dates are available and there are more than 0 days of survival	Pancreas	Dead	One primary only	Yes	Yes	1	M1	N1	Only liver	1	64	50 ~ 64	White	Pancreatic head	Adenocarcinoma	III-IV	T4	No	No/Unknown	Liver
11834	60-64 years	Female	2010	White	Pancreas	C25.2-Tail of pancreas	8140	8140/3: Adenocarcinoma, NOS	Moderately differentiated; Grade II	Blank(s)	Blank(s)	Positive histology	T3	0	Yes	999	60	1	No	No	Yes	No	Blank(s)	Blank(s)	Pancreas	Dead (attributable to this cancer dx)	Alive or dead due to cancer	2	Complete dates are available and there are more than 0 days of survival	Pancreas	Dead	One primary only	Yes	Yes	1	M1	N1	Only liver	1	64	50 ~ 64	White	Pancreatic body/tail	Adenocarcinoma	I-II	T3	No	Yes	Liver
11843	75-79 years	Male	2011	White	Pancreas	C25.2-Tail of pancreas	8140	8140/3: Adenocarcinoma, NOS	Moderately differentiated; Grade II	Blank(s)	Blank(s)	Positive histology	T3	0	Yes	62	60	0	No	No	Yes	No	Blank(s)	Blank(s)	Other Cause of Death	Alive or dead of other cause	Dead (attributable to causes other than this cancer dx)	5	Complete dates are available and there are more than 0 days of survival	Other Cause of Death	Dead	One primary only	Yes	Yes	1	M1	N1	Only liver	1	79	≥65	White	Pancreatic body/tail	Adenocarcinoma	I-II	T3	No	Yes	Liver
11860	50-54 years	Male	2011	White	Pancreas	C25.2-Tail of pancreas	8246	8246/3: Neuroendocrine carcinoma, NOS	Poorly differentiated; Grade III	Blank(s)	Blank(s)	Positive histology	T3	0	Yes	60	40	1	No	No	Yes	No	Blank(s)	Blank(s)	Pancreas	Dead (attributable to this cancer dx)	Alive or dead due to cancer	5	Complete dates are available and there are more than 0 days of survival	Pancreas	Dead	One primary only	Yes	Yes	1	M1	N0	Only liver	1	54	50 ~ 64	White	Pancreatic body/tail	Neuroendocrine carcinoma	III-IV	T3	No	Yes	Liver
11879	65-69 years	Male	2010	White	Pancreas	C25.0-Head of pancreas	8140	8140/3: Adenocarcinoma, NOS	Moderately differentiated; Grade II	Blank(s)	Blank(s)	Positive histology	T3	0	No/Unknown	32	40	3	No	No	No	Yes	Blank(s)	Blank(s)	Diseases of Heart	Alive or dead of other cause	Dead (attributable to causes other than this cancer dx)	0	Complete dates are available and there are more than 0 days of survival	Diseases of Heart	Dead	One primary only	Yes	Yes	1	M1	NX	Only lung	1	69	≥65	White	Pancreatic head	Adenocarcinoma	I-II	T3	No	No/Unknown	Lung
11899	60-64 years	Male	2011	White	Pancreas	C25.2-Tail of pancreas	8140	8140/3: Adenocarcinoma, NOS	Poorly differentiated; Grade III	Blank(s)	Blank(s)	Positive histology	T2	0	Yes	31	40	3	No	No	Yes	No	Blank(s)	Blank(s)	Pancreas	Dead (attributable to this cancer dx)	Alive or dead due to cancer	75	Complete dates are available and there are more than 0 days of survival	Pancreas	Dead	1st of 2 or more primaries	Yes	Yes	2	M1	NX	Only liver	1	64	50 ~ 64	White	Pancreatic body/tail	Adenocarcinoma	III-IV	T2	No	Yes	Liver
11933	50-54 years	Male	2011	White	Pancreas	C25.2-Tail of pancreas	8246	8246/3: Neuroendocrine carcinoma, NOS	Moderately differentiated; Grade II	Blank(s)	Blank(s)	Positive histology	T4	0	No/Unknown	999	45	0	No	No	Yes	Yes	Blank(s)	Blank(s)	In situ, benign or unknown behavior neoplasm	Dead (attributable to this cancer dx)	Alive or dead due to cancer	22	Complete dates are available and there are more than 0 days of survival	In situ, benign or unknown behavior neoplasm	Dead	One primary only	Yes	Yes	1	M1	N1	Two or more	>1	54	50 ~ 64	White	Pancreatic body/tail	Neuroendocrine carcinoma	I-II	T4	No	No/Unknown	Liver+lung
11976	60-64 years	Male	2011	Black	Pancreas	C25.0-Head of pancreas	8140	8140/3: Adenocarcinoma, NOS	Moderately differentiated; Grade II	Blank(s)	Blank(s)	Positive histology	T4	0	Yes	25	60	3	No	No	Yes	No	Blank(s)	Blank(s)	Pancreas	Dead (attributable to this cancer dx)	Alive or dead due to cancer	4	Complete dates are available and there are more than 0 days of survival	Pancreas	Dead	One primary only	Yes	Yes	1	M1	N0	Only liver	1	64	50 ~ 64	Black	Pancreatic head	Adenocarcinoma	I-II	T4	No	Yes	Liver
12020	70-74 years	Female	2011	Black	Pancreas	C25.1-Body of pancreas	8140	8140/3: Adenocarcinoma, NOS	Poorly differentiated; Grade III	Blank(s)	Blank(s)	Positive exfoliative cytology, no positive histology	T4	0	No/Unknown	999	60	3	No	No	Yes	No	Blank(s)	Blank(s)	Pancreas	Dead (attributable to this cancer dx)	Alive or dead due to cancer	0	Complete dates are available and there are more than 0 days of survival	Pancreas	Dead	One primary only	Yes	Yes	1	M1	NX	Only liver	1	74	≥65	Black	Pancreatic body/tail	Adenocarcinoma	III-IV	T4	No	No/Unknown	Liver
12045	75-79 years	Male	2011	White	Pancreas	C25.0-Head of pancreas	8140	8140/3: Adenocarcinoma, NOS	Moderately differentiated; Grade II	Blank(s)	Blank(s)	Positive histology	T3	0	No/Unknown	999	40	3	No	No	Yes	No	Blank(s)	Blank(s)	Other Biliary	Dead (attributable to this cancer dx)	Alive or dead due to cancer	1	Complete dates are available and there are more than 0 days of survival	Other Biliary	Dead	One primary only	Yes	Yes	1	M1	N1	Only liver	1	79	≥65	White	Pancreatic head	Adenocarcinoma	I-II	T3	No	No/Unknown	Liver
12056	70-74 years	Female	2011	White	Pancreas	C25.0-Head of pancreas	8140	8140/3: Adenocarcinoma, NOS	Poorly differentiated; Grade III	Blank(s)	Blank(s)	Positive histology	T4	0	No/Unknown	26	60	1	No	No	Yes	No	Blank(s)	Blank(s)	Pancreas	Dead (attributable to this cancer dx)	Alive or dead due to cancer	20	Complete dates are available and there are more than 0 days of survival	Pancreas	Dead	One primary only	Yes	Yes	1	M1	N0	Only liver	1	74	≥65	White	Pancreatic head	Adenocarcinoma	III-IV	T4	No	No/Unknown	Liver
12082	60-64 years	Female	2011	White	Pancreas	C25.0-Head of pancreas	8140	8140/3: Adenocarcinoma, NOS	Poorly differentiated; Grade III	Blank(s)	Blank(s)	Positive histology	T3	0	Yes	45	45	0	No	No	Yes	No	Blank(s)	Blank(s)	Pancreas	Dead (attributable to this cancer dx)	Alive or dead due to cancer	36	Complete dates are available and there are more than 0 days of survival	Pancreas	Dead	One primary only	Yes	Yes	1	M1	N0	Only liver	1	64	50 ~ 64	White	Pancreatic head	Adenocarcinoma	III-IV	T3	No	Yes	Liver
12090	70-74 years	Male	2011	White	Pancreas	C25.0-Head of pancreas	8140	8140/3: Adenocarcinoma, NOS	Moderately differentiated; Grade II	Blank(s)	Blank(s)	Positive histology	T4	0	Yes	999	10	1	No	No	Yes	Yes	Blank(s)	Blank(s)	Pancreas	Dead (attributable to this cancer dx)	Alive or dead due to cancer	23	Complete dates are available and there are more than 0 days of survival	Pancreas	Dead	One primary only	Yes	Yes	1	M1	N1	Two or more	>1	74	≥65	White	Pancreatic head	Adenocarcinoma	I-II	T4	No	Yes	Liver+lung
12111	65-69 years	Female	2011	White	Pancreas	C25.0-Head of pancreas	8500	8500/3: Infiltrating duct carcinoma, NOS	Moderately differentiated; Grade II	Blank(s)	Blank(s)	Positive histology	T3	0	Yes	40	40	0	No	No	Yes	No	Blank(s)	Blank(s)	Pancreas	Dead (attributable to this cancer dx)	Alive or dead due to cancer	6	Complete dates are available and there are more than 0 days of survival	Pancreas	Dead	One primary only	Yes	Yes	1	M1	N0	Only liver	1	69	≥65	White	Pancreatic head	Adenocarcinoma	I-II	T3	No	Yes	Liver
12144	60-64 years	Male	2011	White	Pancreas	C25.0-Head of pancreas	8140	8140/3: Adenocarcinoma, NOS	Poorly differentiated; Grade III	Blank(s)	Blank(s)	Positive histology	T4	0	No/Unknown	999	60	3	No	No	Yes	Yes	Blank(s)	Blank(s)	Pancreas	Dead (attributable to this cancer dx)	Alive or dead due to cancer	0	Complete dates are available and there are more than 0 days of survival	Pancreas	Dead	One primary only	Yes	Yes	1	M1	NX	Two or more	>1	64	50 ~ 64	White	Pancreatic head	Adenocarcinoma	III-IV	T4	No	No/Unknown	Liver+lung
12177	70-74 years	Male	2011	White	Pancreas	C25.0-Head of pancreas	8500	8500/3: Infiltrating duct carcinoma, NOS	Poorly differentiated; Grade III	Blank(s)	Blank(s)	Positive histology	T3	37	No/Unknown	33	40	3	No	No	Yes	No	Blank(s)	Blank(s)	Pancreas	Dead (attributable to this cancer dx)	Alive or dead due to cancer	1	Complete dates are available and there are more than 0 days of survival	Pancreas	Dead	2nd of 2 or more primaries	No	Yes	2	M1	N1	Only liver	1	74	≥65	White	Pancreatic head	Adenocarcinoma	III-IV	T3	Yes	No/Unknown	Liver
12178	65-69 years	Male	2011	White	Pancreas	C25.0-Head of pancreas	8246	8246/3: Neuroendocrine carcinoma, NOS	Poorly differentiated; Grade III	Blank(s)	Blank(s)	Positive exfoliative cytology, no positive histology	T2	0	Yes	40	40	3	No	No	Yes	No	Blank(s)	Blank(s)	Pancreas	Dead (attributable to this cancer dx)	Alive or dead due to cancer	1	Complete dates are available and there are more than 0 days of survival	Pancreas	Dead	One primary only	Yes	Yes	1	M1	N0	Only liver	1	69	≥65	White	Pancreatic head	Neuroendocrine carcinoma	III-IV	T2	No	Yes	Liver
12181	50-54 years	Male	2011	White	Pancreas	C25.2-Tail of pancreas	8246	8246/3: Neuroendocrine carcinoma, NOS	Well differentiated; Grade I	Blank(s)	Blank(s)	Positive histology	T3	30	No/Unknown	42	40	3	No	No	Yes	No	Blank(s)	Blank(s)	Alive	Alive or dead of other cause	Alive or dead due to cancer	84	Complete dates are available and there are more than 0 days of survival	Alive	Alive	One primary only	Yes	Yes	1	M1	N1	Only liver	1	54	50 ~ 64	White	Pancreatic body/tail	Neuroendocrine carcinoma	I-II	T3	Yes	No/Unknown	Liver
12214	65-69 years	Male	2011	White	Pancreas	C25.0-Head of pancreas	8140	8140/3: Adenocarcinoma, NOS	Poorly differentiated; Grade III	Blank(s)	Blank(s)	Positive exfoliative cytology, no positive histology	T3	0	No/Unknown	999	40	0	No	No	Yes	Yes	Blank(s)	Blank(s)	Pancreas	Dead (attributable to this cancer dx)	Alive or dead due to cancer	3	Complete dates are available and there are more than 0 days of survival	Pancreas	Dead	One primary only	Yes	Yes	1	M1	N1	Two or more	>1	69	≥65	White	Pancreatic head	Adenocarcinoma	III-IV	T3	No	No/Unknown	Liver+lung
12230	75-79 years	Female	2011	White	Pancreas	C25.0-Head of pancreas	8140	8140/3: Adenocarcinoma, NOS	Poorly differentiated; Grade III	Blank(s)	Blank(s)	Positive histology	T4	0	No/Unknown	32	40	0	No	No	Yes	No	Blank(s)	Blank(s)	Pancreas	Dead (attributable to this cancer dx)	Alive or dead due to cancer	4	Complete dates are available and there are more than 0 days of survival	Pancreas	Dead	One primary only	Yes	Yes	1	M1	N1	Only liver	1	79	≥65	White	Pancreatic head	Adenocarcinoma	III-IV	T4	No	No/Unknown	Liver
12300	55-59 years	Female	2012	White	Pancreas	C25.2-Tail of pancreas	8140	8140/3: Adenocarcinoma, NOS	Moderately differentiated; Grade II	Blank(s)	Blank(s)	Positive histology	T4	0	Yes	96	60	1	No	No	Yes	No	Blank(s)	Blank(s)	Pancreas	Dead (attributable to this cancer dx)	Alive or dead due to cancer	27	Complete dates are available and there are more than 0 days of survival	Pancreas	Dead	One primary only	Yes	Yes	1	M1	NX	Only liver	1	59	50 ~ 64	White	Pancreatic body/tail	Adenocarcinoma	I-II	T4	No	Yes	Liver
12315	60-64 years	Male	2012	White	Pancreas	C25.0-Head of pancreas	8140	8140/3: Adenocarcinoma, NOS	Poorly differentiated; Grade III	Blank(s)	Blank(s)	Positive histology	T4	0	Yes	60	60	3	No	No	No	Yes	Blank(s)	Blank(s)	Pancreas	Dead (attributable to this cancer dx)	Alive or dead due to cancer	5	Complete dates are available and there are more than 0 days of survival	Pancreas	Dead	One primary only	Yes	Yes	1	M1	N0	Only lung	1	64	50 ~ 64	White	Pancreatic head	Adenocarcinoma	III-IV	T4	No	Yes	Lung
12356	80-84 years	Male	2015	White	Pancreas	C25.1-Body of pancreas	8140	8140/3: Adenocarcinoma, NOS	Moderately differentiated; Grade II	Blank(s)	Blank(s)	Positive histology	T1	0	Yes	16	40	1	No	No	Yes	Yes	Blank(s)	Blank(s)	Pancreas	Dead (attributable to this cancer dx)	Alive or dead due to cancer	1	Complete dates are available and there are more than 0 days of survival	Pancreas	Dead	2nd of 2 or more primaries	No	Yes	2	M1	N1	Two or more	>1	84	≥65	White	Pancreatic body/tail	Adenocarcinoma	I-II	T1	No	Yes	Liver+lung
12364	50-54 years	Male	2012	White	Pancreas	C25.1-Body of pancreas	8140	8140/3: Adenocarcinoma, NOS	Moderately differentiated; Grade II	Blank(s)	Blank(s)	Positive histology	T4	0	Yes	64	40	0	No	No	Yes	No	Blank(s)	Blank(s)	Pancreas	Dead (attributable to this cancer dx)	Alive or dead due to cancer	5	Complete dates are available and there are more than 0 days of survival	Pancreas	Dead	One primary only	Yes	Yes	1	M1	N0	Only liver	1	54	50 ~ 64	White	Pancreatic body/tail	Adenocarcinoma	I-II	T4	No	Yes	Liver
12378	75-79 years	Female	2012	White	Pancreas	C25.2-Tail of pancreas	8140	8140/3: Adenocarcinoma, NOS	Well differentiated; Grade I	Blank(s)	Blank(s)	Positive histology	T3	0	Yes	45	60	1	No	No	No	Yes	Blank(s)	Blank(s)	Pancreas	Dead (attributable to this cancer dx)	Alive or dead due to cancer	9	Complete dates are available and there are more than 0 days of survival	Pancreas	Dead	One primary only	Yes	Yes	1	M1	NX	Only lung	1	79	≥65	White	Pancreatic body/tail	Adenocarcinoma	I-II	T3	No	Yes	Lung
12411	55-59 years	Male	2012	White	Pancreas	C25.8-Overlapping lesion of pancreas	8140	8140/3: Adenocarcinoma, NOS	Poorly differentiated; Grade III	Blank(s)	Blank(s)	Positive histology	T2	0	Yes	30	40	0	No	No	Yes	No	Blank(s)	Blank(s)	Pancreas	Dead (attributable to this cancer dx)	Alive or dead due to cancer	2	Complete dates are available and there are more than 0 days of survival	Pancreas	Dead	One primary only	Yes	Yes	1	M1	N0	Only liver	1	59	50 ~ 64	White	Pancreas other	Adenocarcinoma	III-IV	T2	No	Yes	Liver
12434	60-64 years	Male	2012	White	Pancreas	C25.2-Tail of pancreas	8140	8140/3: Adenocarcinoma, NOS	Moderately differentiated; Grade II	Blank(s)	Blank(s)	Positive histology	T2	0	No/Unknown	40	50	1	No	No	Yes	Yes	Blank(s)	Blank(s)	Pancreas	Dead (attributable to this cancer dx)	Alive or dead due to cancer	1	Complete dates are available and there are more than 0 days of survival	Pancreas	Dead	One primary only	Yes	Yes	1	M1	N1	Two or more	>1	64	50 ~ 64	White	Pancreatic body/tail	Adenocarcinoma	I-II	T2	No	No/Unknown	Liver+lung
12460	70-74 years	Male	2012	Black	Pancreas	C25.0-Head of pancreas	8140	8140/3: Adenocarcinoma, NOS	Moderately differentiated; Grade II	Blank(s)	Blank(s)	Positive histology	T4	0	Yes	62	40	1	No	No	Yes	Yes	Blank(s)	Blank(s)	Pancreas	Dead (attributable to this cancer dx)	Alive or dead due to cancer	9	Complete dates are available and there are more than 0 days of survival	Pancreas	Dead	One primary only	Yes	Yes	1	M1	N0	Two or more	>1	74	≥65	Black	Pancreatic head	Adenocarcinoma	I-II	T4	No	Yes	Liver+lung
12465	65-69 years	Female	2013	White	Pancreas	C25.0-Head of pancreas	8140	8140/3: Adenocarcinoma, NOS	Poorly differentiated; Grade III	Blank(s)	Blank(s)	Positive histology	T3	0	No/Unknown	999	40	3	No	No	Yes	Yes	Blank(s)	Blank(s)	Pancreas	Dead (attributable to this cancer dx)	Alive or dead due to cancer	1	Complete dates are available and there are more than 0 days of survival	Pancreas	Dead	2nd of 2 or more primaries	Yes	Yes	2	M1	N1	Two or more	>1	69	≥65	White	Pancreatic head	Adenocarcinoma	III-IV	T3	No	No/Unknown	Liver+lung
12493	50-54 years	Male	2012	White	Pancreas	C25.1-Body of pancreas	8140	8140/3: Adenocarcinoma, NOS	Poorly differentiated; Grade III	Blank(s)	Blank(s)	Positive histology	T2	30	Yes	24	40	3	No	No	Yes	No	Blank(s)	Blank(s)	Pancreas	Dead (attributable to this cancer dx)	Alive or dead due to cancer	26	Complete dates are available and there are more than 0 days of survival	Pancreas	Dead	One primary only	Yes	Yes	1	M1	N0	Only liver	1	54	50 ~ 64	White	Pancreatic body/tail	Adenocarcinoma	III-IV	T2	Yes	Yes	Liver
12508	80-84 years	Male	2012	White	Pancreas	C25.0-Head of pancreas	8140	8140/3: Adenocarcinoma, NOS	Moderately differentiated; Grade II	Blank(s)	Blank(s)	Positive histology	T3	0	No/Unknown	38	40	0	No	No	Yes	No	Blank(s)	Blank(s)	Pancreas	Dead (attributable to this cancer dx)	Alive or dead due to cancer	0	Incomplete dates are available and there cannot be zero days of follow-up	Pancreas	Dead	1st of 2 or more primaries	Yes	Yes	1	M1	N0	Only liver	1	84	≥65	White	Pancreatic head	Adenocarcinoma	I-II	T3	No	No/Unknown	Liver
12514	75-79 years	Male	2012	White	Pancreas	C25.2-Tail of pancreas	8140	8140/3: Adenocarcinoma, NOS	Poorly differentiated; Grade III	Blank(s)	Blank(s)	Positive histology	T4	0	No/Unknown	65	40	3	No	No	Yes	Yes	Blank(s)	Blank(s)	Pancreas	Dead (attributable to this cancer dx)	Alive or dead due to cancer	0	Complete dates are available and there are more than 0 days of survival	Pancreas	Dead	One primary only	Yes	Yes	1	M1	N0	Two or more	>1	79	≥65	White	Pancreatic body/tail	Adenocarcinoma	III-IV	T4	No	No/Unknown	Liver+lung
12515	55-59 years	Male	2012	White	Pancreas	C25.2-Tail of pancreas	8140	8140/3: Adenocarcinoma, NOS	Moderately differentiated; Grade II	Blank(s)	Blank(s)	Positive histology	T2	0	No/Unknown	39	40	1	Yes	No	Yes	No	Blank(s)	Blank(s)	Pancreas	Dead (attributable to this cancer dx)	Alive or dead due to cancer	1	Complete dates are available and there are more than 0 days of survival	Pancreas	Dead	One primary only	Yes	Yes	1	M1	N0	Two or more	>1	59	50 ~ 64	White	Pancreatic body/tail	Adenocarcinoma	I-II	T2	No	No/Unknown	Liver+bone
12525	50-54 years	Male	2012	White	Pancreas	C25.0-Head of pancreas	8140	8140/3: Adenocarcinoma, NOS	Moderately differentiated; Grade II	Blank(s)	Blank(s)	Positive histology	T2	0	Yes	30	40	3	No	No	Yes	No	Blank(s)	Blank(s)	Pancreas	Dead (attributable to this cancer dx)	Alive or dead due to cancer	7	Complete dates are available and there are more than 0 days of survival	Pancreas	Dead	One primary only	Yes	Yes	1	M1	N1	Only liver	1	54	50 ~ 64	White	Pancreatic head	Adenocarcinoma	I-II	T2	No	Yes	Liver
12544	40-44 years	Female	2012	White	Pancreas	C25.0-Head of pancreas	8140	8140/3: Adenocarcinoma, NOS	Poorly differentiated; Grade III	Blank(s)	Blank(s)	Positive histology	T2	0	Yes	152	45	3	No	No	Yes	No	Blank(s)	Blank(s)	Gallbladder	Dead (attributable to this cancer dx)	Alive or dead due to cancer	9	Complete dates are available and there are more than 0 days of survival	Gallbladder	Dead	One primary only	Yes	Yes	1	M1	N1	Only liver	1	44	<50	White	Pancreatic head	Adenocarcinoma	III-IV	T2	No	Yes	Liver
12550	60-64 years	Female	2012	White	Pancreas	C25.2-Tail of pancreas	8140	8140/3: Adenocarcinoma, NOS	Well differentiated; Grade I	Blank(s)	Blank(s)	Positive histology	T2	0	Yes	65	40	0	No	No	No	Yes	Blank(s)	Blank(s)	Pancreas	Dead (attributable to this cancer dx)	Alive or dead due to cancer	15	Complete dates are available and there are more than 0 days of survival	Pancreas	Dead	One primary only	Yes	Yes	1	M1	N1	Only lung	1	64	50 ~ 64	White	Pancreatic body/tail	Adenocarcinoma	I-II	T2	No	Yes	Lung
12555	65-69 years	Male	2012	White	Pancreas	C25.0-Head of pancreas	8500	8500/3: Infiltrating duct carcinoma, NOS	Poorly differentiated; Grade III	Blank(s)	Blank(s)	Positive histology	T3	36	Yes	45	60	3	No	No	Yes	No	Blank(s)	Blank(s)	Pancreas	Dead (attributable to this cancer dx)	Alive or dead due to cancer	3	Complete dates are available and there are more than 0 days of survival	Pancreas	Dead	One primary only	Yes	Yes	1	M1	N1	Only liver	1	69	≥65	White	Pancreatic head	Adenocarcinoma	III-IV	T3	Yes	Yes	Liver
12585	50-54 years	Female	2012	White	Pancreas	C25.0-Head of pancreas	8140	8140/3: Adenocarcinoma, NOS	Moderately differentiated; Grade II	Blank(s)	Blank(s)	Positive histology	T2	0	Yes	30	40	0	No	No	Yes	No	Blank(s)	Blank(s)	Pancreas	Dead (attributable to this cancer dx)	Alive or dead due to cancer	38	Complete dates are available and there are more than 0 days of survival	Pancreas	Dead	One primary only	Yes	Yes	1	M1	N0	Only liver	1	54	50 ~ 64	White	Pancreatic head	Adenocarcinoma	I-II	T2	No	Yes	Liver
12601	60-64 years	Male	2012	White	Pancreas	C25.2-Tail of pancreas	8140	8140/3: Adenocarcinoma, NOS	Poorly differentiated; Grade III	Blank(s)	Blank(s)	Positive histology	T4	0	Yes	36	45	3	No	No	Yes	No	Blank(s)	Blank(s)	Pancreas	Dead (attributable to this cancer dx)	Alive or dead due to cancer	6	Complete dates are available and there are more than 0 days of survival	Pancreas	Dead	One primary only	Yes	Yes	1	M1	N1	Only liver	1	64	50 ~ 64	White	Pancreatic body/tail	Adenocarcinoma	III-IV	T4	No	Yes	Liver
12638	75-79 years	Female	2013	White	Pancreas	C25.2-Tail of pancreas	8140	8140/3: Adenocarcinoma, NOS	Poorly differentiated; Grade III	Blank(s)	Blank(s)	Positive histology	T2	0	No/Unknown	63	40	1	No	No	Yes	No	Blank(s)	Blank(s)	Pancreas	Dead (attributable to this cancer dx)	Alive or dead due to cancer	1	Complete dates are available and there are more than 0 days of survival	Pancreas	Dead	One primary only	Yes	Yes	1	M1	N1	Only liver	1	79	≥65	White	Pancreatic body/tail	Adenocarcinoma	III-IV	T2	No	No/Unknown	Liver
12651	75-79 years	Female	2013	White	Pancreas	C25.2-Tail of pancreas	8140	8140/3: Adenocarcinoma, NOS	Poorly differentiated; Grade III	Blank(s)	Blank(s)	Positive exfoliative cytology, no positive histology	T4	0	Yes	11	40	0	No	No	Yes	No	Blank(s)	Blank(s)	Pancreas	Dead (attributable to this cancer dx)	Alive or dead due to cancer	8	Complete dates are available and there are more than 0 days of survival	Pancreas	Dead	One primary only	Yes	Yes	1	M1	N0	Only liver	1	79	≥65	White	Pancreatic body/tail	Adenocarcinoma	III-IV	T4	No	Yes	Liver
12688	50-54 years	Male	2013	White	Pancreas	C25.2-Tail of pancreas	8246	8246/3: Neuroendocrine carcinoma, NOS	Moderately differentiated; Grade II	Blank(s)	Blank(s)	Positive histology	T3	0	No/Unknown	126	40	3	No	No	Yes	No	Blank(s)	Blank(s)	Miscellaneous Malignant Cancer	Dead (attributable to this cancer dx)	Alive or dead due to cancer	48	Complete dates are available and there are more than 0 days of survival	Miscellaneous Malignant Cancer	Dead	One primary only	Yes	Yes	1	M1	NX	Only liver	1	54	50 ~ 64	White	Pancreatic body/tail	Neuroendocrine carcinoma	I-II	T3	No	No/Unknown	Liver
12692	55-59 years	Female	2013	White	Pancreas	C25.0-Head of pancreas	8140	8140/3: Adenocarcinoma, NOS	Moderately differentiated; Grade II	Blank(s)	Blank(s)	Positive histology	T3	0	No/Unknown	999	60	0	No	No	Yes	No	Blank(s)	Blank(s)	Pancreas	Dead (attributable to this cancer dx)	Alive or dead due to cancer	2	Complete dates are available and there are more than 0 days of survival	Pancreas	Dead	1st of 2 or more primaries	Yes	Yes	2	M1	N0	Only liver	1	59	50 ~ 64	White	Pancreatic head	Adenocarcinoma	I-II	T3	No	No/Unknown	Liver
12742	50-54 years	Male	2013	White	Pancreas	C25.2-Tail of pancreas	8140	8140/3: Adenocarcinoma, NOS	Poorly differentiated; Grade III	Blank(s)	Blank(s)	Positive histology	T3	0	Yes	60	40	3	No	No	Yes	No	Blank(s)	Blank(s)	Pancreas	Dead (attributable to this cancer dx)	Alive or dead due to cancer	16	Complete dates are available and there are more than 0 days of survival	Pancreas	Dead	One primary only	Yes	Yes	1	M1	N0	Only liver	1	54	50 ~ 64	White	Pancreatic body/tail	Adenocarcinoma	III-IV	T3	No	Yes	Liver
12743	60-64 years	Male	2013	White	Pancreas	C25.0-Head of pancreas	8140	8140/3: Adenocarcinoma, NOS	Poorly differentiated; Grade III	Blank(s)	Blank(s)	Positive histology	T4	0	Yes	19	60	3	No	No	Yes	Yes	Blank(s)	Blank(s)	Pancreas	Dead (attributable to this cancer dx)	Alive or dead due to cancer	3	Complete dates are available and there are more than 0 days of survival	Pancreas	Dead	One primary only	Yes	Yes	1	M1	N1	Two or more	>1	64	50 ~ 64	White	Pancreatic head	Adenocarcinoma	III-IV	T4	No	Yes	Liver+lung
12747	50-54 years	Male	2013	White	Pancreas	C25.0-Head of pancreas	8140	8140/3: Adenocarcinoma, NOS	Moderately differentiated; Grade II	Blank(s)	Blank(s)	Positive histology	T3	0	Yes	25	60	3	No	No	Yes	No	Blank(s)	Blank(s)	Pancreas	Dead (attributable to this cancer dx)	Alive or dead due to cancer	37	Complete dates are available and there are more than 0 days of survival	Pancreas	Dead	One primary only	Yes	Yes	1	M1	N0	Only liver	1	54	50 ~ 64	White	Pancreatic head	Adenocarcinoma	I-II	T3	No	Yes	Liver
12780	70-74 years	Male	2013	White	Pancreas	C25.2-Tail of pancreas	8140	8140/3: Adenocarcinoma, NOS	Poorly differentiated; Grade III	Blank(s)	Blank(s)	Positive histology	T4	0	Yes	71	40	1	No	No	Yes	No	Blank(s)	Blank(s)	Pancreas	Dead (attributable to this cancer dx)	Alive or dead due to cancer	7	Complete dates are available and there are more than 0 days of survival	Pancreas	Dead	One primary only	Yes	Yes	1	M1	N0	Only liver	1	74	≥65	White	Pancreatic body/tail	Adenocarcinoma	III-IV	T4	No	Yes	Liver
12783	60-64 years	Female	2013	White	Pancreas	C25.1-Body of pancreas	8500	8500/3: Infiltrating duct carcinoma, NOS	Moderately differentiated; Grade II	Blank(s)	Blank(s)	Positive histology	T4	0	Yes	65	50	3	Yes	No	Yes	No	Blank(s)	Blank(s)	Pancreas	Dead (attributable to this cancer dx)	Alive or dead due to cancer	13	Complete dates are available and there are more than 0 days of survival	Pancreas	Dead	One primary only	Yes	Yes	1	M1	N0	Two or more	>1	64	50 ~ 64	White	Pancreatic body/tail	Adenocarcinoma	I-II	T4	No	Yes	Liver+bone
12788	65-69 years	Female	2013	White	Pancreas	C25.0-Head of pancreas	8246	8246/3: Neuroendocrine carcinoma, NOS	Well differentiated; Grade I	Blank(s)	Blank(s)	Positive histology	T3	0	Yes	999	40	0	No	No	Yes	No	Blank(s)	Blank(s)	Pancreas	Dead (attributable to this cancer dx)	Alive or dead due to cancer	14	Complete dates are available and there are more than 0 days of survival	Pancreas	Dead	One primary only	Yes	Yes	1	M1	N1	Only liver	1	69	≥65	White	Pancreatic head	Neuroendocrine carcinoma	I-II	T3	No	Yes	Liver
12811	60-64 years	Male	2013	White	Pancreas	C25.8-Overlapping lesion of pancreas	8140	8140/3: Adenocarcinoma, NOS	Undifferentiated; anaplastic; Grade IV	Blank(s)	Blank(s)	Positive histology	T2	0	Yes	23	40	3	Yes	No	No	No	Blank(s)	Blank(s)	Lung and Bronchus	Alive or dead of other cause	Dead (attributable to causes other than this cancer dx)	7	Complete dates are available and there are more than 0 days of survival	Lung and Bronchus	Dead	2nd of 2 or more primaries	No	Yes	2	M1	N1	Only bone	1	64	50 ~ 64	White	Pancreas other	Adenocarcinoma	III-IV	T2	No	Yes	Bone
12824	55-59 years	Male	2013	Black	Pancreas	C25.1-Body of pancreas	8140	8140/3: Adenocarcinoma, NOS	Poorly differentiated; Grade III	Blank(s)	Blank(s)	Positive histology	T2	0	Yes	26	40	0	No	No	Yes	No	Blank(s)	Blank(s)	Pancreas	Dead (attributable to this cancer dx)	Alive or dead due to cancer	1	Complete dates are available and there are more than 0 days of survival	Pancreas	Dead	One primary only	Yes	Yes	1	M1	N1	Only liver	1	59	50 ~ 64	Black	Pancreatic body/tail	Adenocarcinoma	III-IV	T2	No	Yes	Liver
12830	70-74 years	Male	2013	White	Pancreas	C25.2-Tail of pancreas	8140	8140/3: Adenocarcinoma, NOS	Poorly differentiated; Grade III	Blank(s)	Blank(s)	Positive exfoliative cytology, no positive histology	T3	0	Yes	131	40	3	No	No	Yes	No	Blank(s)	Blank(s)	Pancreas	Dead (attributable to this cancer dx)	Alive or dead due to cancer	1	Complete dates are available and there are more than 0 days of survival	Pancreas	Dead	One primary only	Yes	Yes	1	M1	N1	Only liver	1	74	≥65	White	Pancreatic body/tail	Adenocarcinoma	III-IV	T3	No	Yes	Liver
12866	65-69 years	Female	2013	White	Pancreas	C25.8-Overlapping lesion of pancreas	8246	8246/3: Neuroendocrine carcinoma, NOS	Moderately differentiated; Grade II	Blank(s)	Blank(s)	Positive histology	T1	0	No/Unknown	12	40	1	No	No	Yes	No	Blank(s)	Blank(s)	Alive	Alive or dead of other cause	Alive or dead due to cancer	65	Complete dates are available and there are more than 0 days of survival	Alive	Alive	One primary only	Yes	Yes	1	M1	NX	Only liver	1	69	≥65	White	Pancreas other	Neuroendocrine carcinoma	I-II	T1	No	No/Unknown	Liver
12886	65-69 years	Male	2013	White	Pancreas	C25.0-Head of pancreas	8140	8140/3: Adenocarcinoma, NOS	Poorly differentiated; Grade III	Blank(s)	Blank(s)	Positive histology	T2	0	Yes	70	40	3	No	No	Yes	No	Blank(s)	Blank(s)	Pancreas	Dead (attributable to this cancer dx)	Alive or dead due to cancer	6	Complete dates are available and there are more than 0 days of survival	Pancreas	Dead	One primary only	Yes	Yes	1	M1	N1	Only liver	1	69	≥65	White	Pancreatic head	Adenocarcinoma	III-IV	T2	No	Yes	Liver
12905	75-79 years	Male	2013	White	Pancreas	C25.0-Head of pancreas	8140	8140/3: Adenocarcinoma, NOS	Poorly differentiated; Grade III	Blank(s)	Blank(s)	Positive histology	T3	0	No/Unknown	67	60	0	No	No	Yes	No	Blank(s)	Blank(s)	Pancreas	Dead (attributable to this cancer dx)	Alive or dead due to cancer	0	Complete dates are available and there are more than 0 days of survival	Pancreas	Dead	One primary only	Yes	Yes	1	M1	N1	Only liver	1	79	≥65	White	Pancreatic head	Adenocarcinoma	III-IV	T3	No	No/Unknown	Liver
12908	75-79 years	Male	2013	White	Pancreas	C25.8-Overlapping lesion of pancreas	8140	8140/3: Adenocarcinoma, NOS	Poorly differentiated; Grade III	Blank(s)	Blank(s)	Positive histology	T3	0	No/Unknown	999	50	0	No	No	Yes	No	Blank(s)	Blank(s)	Other Cause of Death	Alive or dead of other cause	Dead (attributable to causes other than this cancer dx)	0	Complete dates are available and there are more than 0 days of survival	Other Cause of Death	Dead	One primary only	Yes	Yes	1	M1	N1	Only liver	1	79	≥65	White	Pancreas other	Adenocarcinoma	III-IV	T3	No	No/Unknown	Liver
12935	55-59 years	Female	2013	White	Pancreas	C25.0-Head of pancreas	8140	8140/3: Adenocarcinoma, NOS	Poorly differentiated; Grade III	Blank(s)	Blank(s)	Positive histology	T4	0	Yes	47	40	0	No	No	Yes	Yes	Blank(s)	Blank(s)	Pancreas	Dead (attributable to this cancer dx)	Alive or dead due to cancer	10	Complete dates are available and there are more than 0 days of survival	Pancreas	Dead	One primary only	Yes	Yes	1	M1	N1	Two or more	>1	59	50 ~ 64	White	Pancreatic head	Adenocarcinoma	III-IV	T4	No	Yes	Liver+lung
12954	60-64 years	Female	2013	White	Pancreas	C25.0-Head of pancreas	8140	8140/3: Adenocarcinoma, NOS	Undifferentiated; anaplastic; Grade IV	Blank(s)	Blank(s)	Positive exfoliative cytology, no positive histology	T4	0	Yes	31	40	0	Yes	No	Yes	No	Blank(s)	Blank(s)	Pancreas	Dead (attributable to this cancer dx)	Alive or dead due to cancer	15	Complete dates are available and there are more than 0 days of survival	Pancreas	Dead	One primary only	Yes	Yes	1	M1	N1	Two or more	>1	64	50 ~ 64	White	Pancreatic head	Adenocarcinoma	III-IV	T4	No	Yes	Liver+bone
12963	75-79 years	Female	2013	White	Pancreas	C25.2-Tail of pancreas	8140	8140/3: Adenocarcinoma, NOS	Moderately differentiated; Grade II	Blank(s)	Blank(s)	Positive histology	T2	0	Yes	57	50	0	No	No	No	Yes	Blank(s)	Blank(s)	Pancreas	Dead (attributable to this cancer dx)	Alive or dead due to cancer	4	Complete dates are available and there are more than 0 days of survival	Pancreas	Dead	One primary only	Yes	Yes	1	M1	N0	Only lung	1	79	≥65	White	Pancreatic body/tail	Adenocarcinoma	I-II	T2	No	Yes	Lung
12966	75-79 years	Female	2013	White	Pancreas	C25.0-Head of pancreas	8500	8500/3: Infiltrating duct carcinoma, NOS	Moderately differentiated; Grade II	Blank(s)	Blank(s)	Positive histology	T4	0	Yes	34	40	0	No	No	Yes	No	Blank(s)	Blank(s)	Pancreas	Dead (attributable to this cancer dx)	Alive or dead due to cancer	11	Complete dates are available and there are more than 0 days of survival	Pancreas	Dead	One primary only	Yes	Yes	1	M1	N0	Only liver	1	79	≥65	White	Pancreatic head	Adenocarcinoma	I-II	T4	No	Yes	Liver
12972	65-69 years	Male	2013	White	Pancreas	C25.2-Tail of pancreas	8246	8246/3: Neuroendocrine carcinoma, NOS	Moderately differentiated; Grade II	Blank(s)	Blank(s)	Positive histology	T3	37	No/Unknown	61	40	3	No	No	Yes	No	Blank(s)	Blank(s)	Alive	Alive or dead of other cause	Alive or dead due to cancer	63	Complete dates are available and there are more than 0 days of survival	Alive	Alive	1st of 2 or more primaries	Yes	Yes	2	M1	N1	Only liver	1	69	≥65	White	Pancreatic body/tail	Neuroendocrine carcinoma	I-II	T3	Yes	No/Unknown	Liver
12986	75-79 years	Female	2013	White	Pancreas	C25.8-Overlapping lesion of pancreas	8246	8246/3: Neuroendocrine carcinoma, NOS	Well differentiated; Grade I	Blank(s)	Blank(s)	Positive histology	T4	0	No/Unknown	55	40	3	No	No	Yes	No	Blank(s)	Blank(s)	Miscellaneous Malignant Cancer	Dead (attributable to this cancer dx)	Alive or dead due to cancer	5	Complete dates are available and there are more than 0 days of survival	Miscellaneous Malignant Cancer	Dead	One primary only	Yes	Yes	1	M1	N0	Only liver	1	79	≥65	White	Pancreas other	Neuroendocrine carcinoma	I-II	T4	No	No/Unknown	Liver
12991	65-69 years	Female	2013	White	Pancreas	C25.0-Head of pancreas	8140	8140/3: Adenocarcinoma, NOS	Moderately differentiated; Grade II	Blank(s)	Blank(s)	Positive exfoliative cytology, no positive histology	T4	0	Yes	39	45	3	No	No	Yes	No	Blank(s)	Blank(s)	Pancreas	Dead (attributable to this cancer dx)	Alive or dead due to cancer	4	Complete dates are available and there are more than 0 days of survival	Pancreas	Dead	One primary only	Yes	Yes	1	M1	N1	Only liver	1	69	≥65	White	Pancreatic head	Adenocarcinoma	I-II	T4	No	Yes	Liver
12996	85-85 years	Female	2013	White	Pancreas	C25.2-Tail of pancreas	8140	8140/3: Adenocarcinoma, NOS	Poorly differentiated; Grade III	Blank(s)	Blank(s)	Positive histology	T2	0	No/Unknown	29	40	0	No	No	Yes	No	Blank(s)	Blank(s)	Pancreas	Dead (attributable to this cancer dx)	Alive or dead due to cancer	0	Complete dates are available and there are more than 0 days of survival	Pancreas	Dead	One primary only	Yes	Yes	1	M1	N0	Only liver	1	85	≥65	White	Pancreatic body/tail	Adenocarcinoma	III-IV	T2	No	No/Unknown	Liver
13009	60-64 years	Male	2014	Asian or Pacific Islander	Pancreas	C25.8-Overlapping lesion of pancreas	8140	8140/3: Adenocarcinoma, NOS	Well differentiated; Grade I	Blank(s)	Blank(s)	Positive histology	T4	0	Yes	80	40	0	No	No	Yes	No	Blank(s)	Blank(s)	Pancreas	Dead (attributable to this cancer dx)	Alive or dead due to cancer	1	Complete dates are available and there are more than 0 days of survival	Pancreas	Dead	One primary only	Yes	Yes	1	M1	N1	Only liver	1	64	50 ~ 64	Other	Pancreas other	Adenocarcinoma	I-II	T4	No	Yes	Liver
13041	65-69 years	Female	2014	White	Pancreas	C25.0-Head of pancreas	8140	8140/3: Adenocarcinoma, NOS	Poorly differentiated; Grade III	Blank(s)	Blank(s)	Positive histology	T2	0	Yes	30	40	0	No	No	Yes	No	Blank(s)	Blank(s)	State DC not available or state DC available but no COD	Dead (missing/unknown COD)	Dead (missing/unknown COD)	2	Complete dates are available and there are more than 0 days of survival	State DC not available or state DC available but no COD	Dead	One primary only	Yes	Yes	1	M1	N0	Only liver	1	69	≥65	White	Pancreatic head	Adenocarcinoma	III-IV	T2	No	Yes	Liver
13042	65-69 years	Female	2014	White	Pancreas	C25.7-Other specified parts of pancreas	8140	8140/3: Adenocarcinoma, NOS	Moderately differentiated; Grade II	Blank(s)	Blank(s)	Positive histology	T2	0	Yes	30	40	0	No	No	No	Yes	Blank(s)	Blank(s)	Pancreas	Dead (attributable to this cancer dx)	Alive or dead due to cancer	10	Complete dates are available and there are more than 0 days of survival	Pancreas	Dead	One primary only	Yes	Yes	1	M1	N1	Only lung	1	69	≥65	White	Pancreas other	Adenocarcinoma	I-II	T2	No	Yes	Lung
13048	65-69 years	Male	2014	White	Pancreas	C25.0-Head of pancreas	8140	8140/3: Adenocarcinoma, NOS	Poorly differentiated; Grade III	Blank(s)	Blank(s)	Positive histology	T4	0	No/Unknown	46	40	1	No	No	Yes	No	Blank(s)	Blank(s)	Pancreas	Dead (attributable to this cancer dx)	Alive or dead due to cancer	1	Complete dates are available and there are more than 0 days of survival	Pancreas	Dead	One primary only	Yes	Yes	1	M1	N0	Only liver	1	69	≥65	White	Pancreatic head	Adenocarcinoma	III-IV	T4	No	No/Unknown	Liver
13054	80-84 years	Female	2014	White	Pancreas	C25.8-Overlapping lesion of pancreas	8140	8140/3: Adenocarcinoma, NOS	Moderately differentiated; Grade II	Blank(s)	Blank(s)	Positive histology	T3	0	Yes	46	40	1	No	No	Yes	No	Blank(s)	Blank(s)	Pancreas	Dead (attributable to this cancer dx)	Alive or dead due to cancer	6	Complete dates are available and there are more than 0 days of survival	Pancreas	Dead	One primary only	Yes	Yes	1	M1	N0	Only liver	1	84	≥65	White	Pancreas other	Adenocarcinoma	I-II	T3	No	Yes	Liver
13062	75-79 years	Female	2014	White	Pancreas	C25.0-Head of pancreas	8140	8140/3: Adenocarcinoma, NOS	Well differentiated; Grade I	Blank(s)	Blank(s)	Positive exfoliative cytology, no positive histology	T4	0	No/Unknown	44	40	0	No	No	Yes	Yes	Blank(s)	Blank(s)	Pancreas	Dead (attributable to this cancer dx)	Alive or dead due to cancer	3	Complete dates are available and there are more than 0 days of survival	Pancreas	Dead	One primary only	Yes	Yes	1	M1	N1	Two or more	>1	79	≥65	White	Pancreatic head	Adenocarcinoma	I-II	T4	No	No/Unknown	Liver+lung
13067	75-79 years	Female	2014	White	Pancreas	C25.2-Tail of pancreas	8140	8140/3: Adenocarcinoma, NOS	Poorly differentiated; Grade III	Blank(s)	Blank(s)	Positive histology	T2	0	Yes	36	45	0	No	No	Yes	No	Blank(s)	Blank(s)	Pancreas	Dead (attributable to this cancer dx)	Alive or dead due to cancer	1	Complete dates are available and there are more than 0 days of survival	Pancreas	Dead	One primary only	Yes	Yes	1	M1	N0	Only liver	1	79	≥65	White	Pancreatic body/tail	Adenocarcinoma	III-IV	T2	No	Yes	Liver
13093	50-54 years	Female	2013	White	Pancreas	C25.0-Head of pancreas	8140	8140/3: Adenocarcinoma, NOS	Poorly differentiated; Grade III	Blank(s)	Blank(s)	Positive histology	T2	0	No/Unknown	40	40	0	No	No	Yes	No	Blank(s)	Blank(s)	Pancreas	Dead (attributable to this cancer dx)	Alive or dead due to cancer	2	Complete dates are available and there are more than 0 days of survival	Pancreas	Dead	One primary only	Yes	Yes	1	M1	N0	Only liver	1	54	50 ~ 64	White	Pancreatic head	Adenocarcinoma	III-IV	T2	No	No/Unknown	Liver
13099	50-54 years	Male	2014	White	Pancreas	C25.8-Overlapping lesion of pancreas	8140	8140/3: Adenocarcinoma, NOS	Poorly differentiated; Grade III	Blank(s)	Blank(s)	Positive histology	T2	0	Yes	82	40	0	No	No	Yes	No	Blank(s)	Blank(s)	Pancreas	Dead (attributable to this cancer dx)	Alive or dead due to cancer	0	Complete dates are available and there are more than 0 days of survival	Pancreas	Dead	One primary only	Yes	Yes	1	M1	N1	Only liver	1	54	50 ~ 64	White	Pancreas other	Adenocarcinoma	III-IV	T2	No	Yes	Liver
13100	80-84 years	Female	2014	White	Pancreas	C25.0-Head of pancreas	8140	8140/3: Adenocarcinoma, NOS	Poorly differentiated; Grade III	Blank(s)	Blank(s)	Positive histology	T3	0	Yes	20	40	3	No	No	Yes	Yes	Blank(s)	Blank(s)	Pancreas	Dead (attributable to this cancer dx)	Alive or dead due to cancer	3	Complete dates are available and there are more than 0 days of survival	Pancreas	Dead	One primary only	Yes	Yes	1	M1	NX	Two or more	>1	84	≥65	White	Pancreatic head	Adenocarcinoma	III-IV	T3	No	Yes	Liver+lung
13104	65-69 years	Male	2014	White	Pancreas	C25.1-Body of pancreas	8140	8140/3: Adenocarcinoma, NOS	Well differentiated; Grade I	Blank(s)	Blank(s)	Positive histology	T3	0	Yes	42	40	3	No	No	Yes	No	Blank(s)	Blank(s)	Pancreas	Dead (attributable to this cancer dx)	Alive or dead due to cancer	16	Complete dates are available and there are more than 0 days of survival	Pancreas	Dead	One primary only	Yes	Yes	1	M1	N1	Only liver	1	69	≥65	White	Pancreatic body/tail	Adenocarcinoma	I-II	T3	No	Yes	Liver
13109	80-84 years	Male	2014	White	Pancreas	C25.0-Head of pancreas	8140	8140/3: Adenocarcinoma, NOS	Poorly differentiated; Grade III	Blank(s)	Blank(s)	Positive histology	T3	0	Yes	55	40	0	No	No	Yes	No	Blank(s)	Blank(s)	Pancreas	Dead (attributable to this cancer dx)	Alive or dead due to cancer	11	Complete dates are available and there are more than 0 days of survival	Pancreas	Dead	One primary only	Yes	Yes	1	M1	N1	Only liver	1	84	≥65	White	Pancreatic head	Adenocarcinoma	III-IV	T3	No	Yes	Liver
13118	80-84 years	Female	2014	White	Pancreas	C25.8-Overlapping lesion of pancreas	8140	8140/3: Adenocarcinoma, NOS	Poorly differentiated; Grade III	Blank(s)	Blank(s)	Positive histology	T2	0	No/Unknown	100	40	3	No	No	Yes	No	Blank(s)	Blank(s)	Pancreas	Dead (attributable to this cancer dx)	Alive or dead due to cancer	0	Complete dates are available and there are more than 0 days of survival	Pancreas	Dead	One primary only	Yes	Yes	1	M1	N0	Only liver	1	84	≥65	White	Pancreas other	Adenocarcinoma	III-IV	T2	No	No/Unknown	Liver
13140	80-84 years	Female	2014	White	Pancreas	C25.1-Body of pancreas	8500	8500/3: Infiltrating duct carcinoma, NOS	Poorly differentiated; Grade III	Blank(s)	Blank(s)	Positive exfoliative cytology, no positive histology	T4	0	Yes	29	40	0	No	No	Yes	No	Blank(s)	Blank(s)	Pancreas	Dead (attributable to this cancer dx)	Alive or dead due to cancer	11	Complete dates are available and there are more than 0 days of survival	Pancreas	Dead	One primary only	Yes	Yes	1	M1	N1	Only liver	1	84	≥65	White	Pancreatic body/tail	Adenocarcinoma	III-IV	T4	No	Yes	Liver
13151	75-79 years	Male	2014	White	Pancreas	C25.2-Tail of pancreas	8140	8140/3: Adenocarcinoma, NOS	Poorly differentiated; Grade III	Blank(s)	Blank(s)	Positive histology	T3	0	Yes	93	40	3	No	No	Yes	Yes	Blank(s)	Blank(s)	Pancreas	Dead (attributable to this cancer dx)	Alive or dead due to cancer	1	Complete dates are available and there are more than 0 days of survival	Pancreas	Dead	One primary only	Yes	Yes	1	M1	N0	Two or more	>1	79	≥65	White	Pancreatic body/tail	Adenocarcinoma	III-IV	T3	No	Yes	Liver+lung
13159	65-69 years	Male	2014	Black	Pancreas	C25.1-Body of pancreas	8140	8140/3: Adenocarcinoma, NOS	Moderately differentiated; Grade II	Blank(s)	Blank(s)	Positive histology	T3	0	No/Unknown	48	45	3	No	No	Yes	No	Blank(s)	Blank(s)	Pancreas	Dead (attributable to this cancer dx)	Alive or dead due to cancer	2	Complete dates are available and there are more than 0 days of survival	Pancreas	Dead	One primary only	Yes	Yes	1	M1	N1	Only liver	1	69	≥65	Black	Pancreatic body/tail	Adenocarcinoma	I-II	T3	No	No/Unknown	Liver
13163	75-79 years	Female	2014	White	Pancreas	C25.0-Head of pancreas	8140	8140/3: Adenocarcinoma, NOS	Poorly differentiated; Grade III	Blank(s)	Blank(s)	Positive histology	T4	0	Yes	14	40	0	Yes	No	Yes	No	Blank(s)	Blank(s)	Pancreas	Dead (attributable to this cancer dx)	Alive or dead due to cancer	6	Complete dates are available and there are more than 0 days of survival	Pancreas	Dead	One primary only	Yes	Yes	1	M1	N0	Two or more	>1	79	≥65	White	Pancreatic head	Adenocarcinoma	III-IV	T4	No	Yes	Liver+bone
13171	80-84 years	Female	2014	White	Pancreas	C25.1-Body of pancreas	8140	8140/3: Adenocarcinoma, NOS	Moderately differentiated; Grade II	Blank(s)	Blank(s)	Positive histology	T3	0	Yes	43	40	1	Yes	No	Yes	No	Blank(s)	Blank(s)	Pancreas	Dead (attributable to this cancer dx)	Alive or dead due to cancer	6	Complete dates are available and there are more than 0 days of survival	Pancreas	Dead	One primary only	Yes	Yes	1	M1	N1	Two or more	>1	84	≥65	White	Pancreatic body/tail	Adenocarcinoma	I-II	T3	No	Yes	Liver+bone
13177	70-74 years	Female	2014	Black	Pancreas	C25.0-Head of pancreas	8140	8140/3: Adenocarcinoma, NOS	Poorly differentiated; Grade III	Blank(s)	Blank(s)	Positive histology	T1	0	No/Unknown	10	40	0	No	No	Yes	No	Blank(s)	Blank(s)	Pancreas	Dead (attributable to this cancer dx)	Alive or dead due to cancer	0	Complete dates are available and there are more than 0 days of survival	Pancreas	Dead	One primary only	Yes	Yes	1	M1	N0	Only liver	1	74	≥65	Black	Pancreatic head	Adenocarcinoma	III-IV	T1	No	No/Unknown	Liver
13179	65-69 years	Female	2014	Asian or Pacific Islander	Pancreas	C25.2-Tail of pancreas	8140	8140/3: Adenocarcinoma, NOS	Moderately differentiated; Grade II	Blank(s)	Blank(s)	Positive histology	T4	0	No/Unknown	41	40	0	No	No	Yes	No	Blank(s)	Blank(s)	Alive	Alive or dead of other cause	Alive or dead due to cancer	0	Complete dates are available and there are more than 0 days of survival	Alive	Alive	One primary only	Yes	Yes	1	M1	N1	Only liver	1	69	≥65	Other	Pancreatic body/tail	Adenocarcinoma	I-II	T4	No	No/Unknown	Liver
13196	60-64 years	Male	2014	White	Pancreas	C25.0-Head of pancreas	8140	8140/3: Adenocarcinoma, NOS	Moderately differentiated; Grade II	Blank(s)	Blank(s)	Positive histology	T2	0	No/Unknown	40	40	3	No	No	Yes	No	Blank(s)	Blank(s)	Pancreas	Dead (attributable to this cancer dx)	Alive or dead due to cancer	1	Complete dates are available and there are more than 0 days of survival	Pancreas	Dead	One primary only	Yes	Yes	1	M1	N0	Only liver	1	64	50 ~ 64	White	Pancreatic head	Adenocarcinoma	I-II	T2	No	No/Unknown	Liver
13205	55-59 years	Male	2014	White	Pancreas	C25.2-Tail of pancreas	8246	8246/3: Neuroendocrine carcinoma, NOS	Undifferentiated; anaplastic; Grade IV	Blank(s)	Blank(s)	Positive histology	T2	0	Yes	56	40	0	No	No	Yes	No	Blank(s)	Blank(s)	Alive	Alive or dead of other cause	Alive or dead due to cancer	53	Complete dates are available and there are more than 0 days of survival	Alive	Alive	One primary only	Yes	Yes	1	M1	N0	Only liver	1	59	50 ~ 64	White	Pancreatic body/tail	Neuroendocrine carcinoma	III-IV	T2	No	Yes	Liver
13215	55-59 years	Female	2014	White	Pancreas	C25.2-Tail of pancreas	8140	8140/3: Adenocarcinoma, NOS	Poorly differentiated; Grade III	Blank(s)	Blank(s)	Positive histology	T2	0	Yes	39	40	0	No	No	Yes	No	Blank(s)	Blank(s)	Pancreas	Dead (attributable to this cancer dx)	Alive or dead due to cancer	13	Complete dates are available and there are more than 0 days of survival	Pancreas	Dead	One primary only	Yes	Yes	1	M1	NX	Only liver	1	59	50 ~ 64	White	Pancreatic body/tail	Adenocarcinoma	III-IV	T2	No	Yes	Liver
13221	85-85 years	Female	2014	White	Pancreas	C25.0-Head of pancreas	8500	8500/3: Infiltrating duct carcinoma, NOS	Poorly differentiated; Grade III	Blank(s)	Blank(s)	Positive histology	T4	0	No/Unknown	60	40	1	No	No	Yes	No	Blank(s)	Blank(s)	Intrahepatic Bile Duct	Dead (attributable to this cancer dx)	Alive or dead due to cancer	5	Complete dates are available and there are more than 0 days of survival	Intrahepatic Bile Duct	Dead	One primary only	Yes	Yes	1	M1	N1	Only liver	1	85	≥65	White	Pancreatic head	Adenocarcinoma	III-IV	T4	No	No/Unknown	Liver
13250	75-79 years	Female	2014	White	Pancreas	C25.2-Tail of pancreas	8140	8140/3: Adenocarcinoma, NOS	Moderately differentiated; Grade II	Blank(s)	Blank(s)	Positive histology	T3	0	No/Unknown	42	50	0	No	No	No	Yes	Blank(s)	Blank(s)	Pancreas	Dead (attributable to this cancer dx)	Alive or dead due to cancer	0	Complete dates are available and there are more than 0 days of survival	Pancreas	Dead	One primary only	Yes	Yes	1	M1	N0	Only lung	1	79	≥65	White	Pancreatic body/tail	Adenocarcinoma	I-II	T3	No	No/Unknown	Lung
13262	65-69 years	Male	2014	White	Pancreas	C25.8-Overlapping lesion of pancreas	8140	8140/3: Adenocarcinoma, NOS	Poorly differentiated; Grade III	Blank(s)	Blank(s)	Positive histology	T2	0	Yes	50	40	3	No	No	Yes	No	Blank(s)	Blank(s)	Pancreas	Dead (attributable to this cancer dx)	Alive or dead due to cancer	5	Complete dates are available and there are more than 0 days of survival	Pancreas	Dead	One primary only	Yes	Yes	1	M1	N0	Only liver	1	69	≥65	White	Pancreas other	Adenocarcinoma	III-IV	T2	No	Yes	Liver
13272	65-69 years	Male	2014	White	Pancreas	C25.0-Head of pancreas	8140	8140/3: Adenocarcinoma, NOS	Moderately differentiated; Grade II	Blank(s)	Blank(s)	Positive histology	T3	0	No/Unknown	30	40	0	No	No	Yes	No	Blank(s)	Blank(s)	Pancreas	Dead (attributable to this cancer dx)	Alive or dead due to cancer	9	Complete dates are available and there are more than 0 days of survival	Pancreas	Dead	One primary only	Yes	Yes	1	M1	N0	Only liver	1	69	≥65	White	Pancreatic head	Adenocarcinoma	I-II	T3	No	No/Unknown	Liver
13296	55-59 years	Male	2014	White	Pancreas	C25.1-Body of pancreas	8140	8140/3: Adenocarcinoma, NOS	Poorly differentiated; Grade III	Blank(s)	Blank(s)	Positive histology	T3	0	Yes	54	40	1	No	No	Yes	No	Blank(s)	Blank(s)	Pancreas	Dead (attributable to this cancer dx)	Alive or dead due to cancer	8	Complete dates are available and there are more than 0 days of survival	Pancreas	Dead	One primary only	Yes	Yes	1	M1	N1	Only liver	1	59	50 ~ 64	White	Pancreatic body/tail	Adenocarcinoma	III-IV	T3	No	Yes	Liver
13298	55-59 years	Male	2014	White	Pancreas	C25.0-Head of pancreas	8140	8140/3: Adenocarcinoma, NOS	Moderately differentiated; Grade II	Blank(s)	Blank(s)	Positive exfoliative cytology, no positive histology	T3	0	Yes	25	40	3	No	No	Yes	No	Blank(s)	Blank(s)	Pancreas	Dead (attributable to this cancer dx)	Alive or dead due to cancer	6	Complete dates are available and there are more than 0 days of survival	Pancreas	Dead	One primary only	Yes	Yes	1	M1	N1	Only liver	1	59	50 ~ 64	White	Pancreatic head	Adenocarcinoma	I-II	T3	No	Yes	Liver
13302	70-74 years	Female	2014	White	Pancreas	C25.0-Head of pancreas	8140	8140/3: Adenocarcinoma, NOS	Moderately differentiated; Grade II	Blank(s)	Blank(s)	Positive histology	T3	0	Yes	13	45	3	No	No	Yes	No	Blank(s)	Blank(s)	Pancreas	Dead (attributable to this cancer dx)	Alive or dead due to cancer	17	Complete dates are available and there are more than 0 days of survival	Pancreas	Dead	One primary only	Yes	Yes	1	M1	N1	Only liver	1	74	≥65	White	Pancreatic head	Adenocarcinoma	I-II	T3	No	Yes	Liver
13305	65-69 years	Female	2014	White	Pancreas	C25.2-Tail of pancreas	8140	8140/3: Adenocarcinoma, NOS	Poorly differentiated; Grade III	Blank(s)	Blank(s)	Positive histology	T3	0	Yes	60	40	3	No	No	Yes	No	Blank(s)	Blank(s)	Pancreas	Dead (attributable to this cancer dx)	Alive or dead due to cancer	29	Complete dates are available and there are more than 0 days of survival	Pancreas	Dead	One primary only	Yes	Yes	1	M1	N1	Only liver	1	69	≥65	White	Pancreatic body/tail	Adenocarcinoma	III-IV	T3	No	Yes	Liver
13316	65-69 years	Male	2014	White	Pancreas	C25.0-Head of pancreas	8140	8140/3: Adenocarcinoma, NOS	Undifferentiated; anaplastic; Grade IV	Blank(s)	Blank(s)	Positive histology	T4	0	No/Unknown	79	40	3	No	No	Yes	No	Blank(s)	Blank(s)	Pancreas	Dead (attributable to this cancer dx)	Alive or dead due to cancer	0	Complete dates are available and there are more than 0 days of survival	Pancreas	Dead	One primary only	Yes	Yes	1	M1	N1	Only liver	1	69	≥65	White	Pancreatic head	Adenocarcinoma	III-IV	T4	No	No/Unknown	Liver
13333	55-59 years	Female	2014	White	Pancreas	C25.1-Body of pancreas	8140	8140/3: Adenocarcinoma, NOS	Moderately differentiated; Grade II	Blank(s)	Blank(s)	Positive histology	T1	0	Yes	17	50	3	No	No	Yes	No	Blank(s)	Blank(s)	Pancreas	Dead (attributable to this cancer dx)	Alive or dead due to cancer	23	Complete dates are available and there are more than 0 days of survival	Pancreas	Dead	One primary only	Yes	Yes	1	M1	N0	Only liver	1	59	50 ~ 64	White	Pancreatic body/tail	Adenocarcinoma	I-II	T1	No	Yes	Liver
13335	65-69 years	Female	2014	White	Pancreas	C25.1-Body of pancreas	8140	8140/3: Adenocarcinoma, NOS	Poorly differentiated; Grade III	Blank(s)	Blank(s)	Positive exfoliative cytology, no positive histology	T4	0	Yes	39	40	0	No	No	Yes	No	Blank(s)	Blank(s)	Pancreas	Dead (attributable to this cancer dx)	Alive or dead due to cancer	14	Complete dates are available and there are more than 0 days of survival	Pancreas	Dead	One primary only	Yes	Yes	1	M1	N0	Only liver	1	69	≥65	White	Pancreatic body/tail	Adenocarcinoma	III-IV	T4	No	Yes	Liver
13358	50-54 years	Female	2014	White	Pancreas	C25.1-Body of pancreas	8140	8140/3: Adenocarcinoma, NOS	Poorly differentiated; Grade III	Blank(s)	Blank(s)	Positive histology	T3	30	Yes	37	40	0	No	No	Yes	No	Blank(s)	Blank(s)	Pancreas	Dead (attributable to this cancer dx)	Alive or dead due to cancer	11	Complete dates are available and there are more than 0 days of survival	Pancreas	Dead	One primary only	Yes	Yes	1	M1	N0	Only liver	1	54	50 ~ 64	White	Pancreatic body/tail	Adenocarcinoma	III-IV	T3	Yes	Yes	Liver
13359	50-54 years	Male	2014	White	Pancreas	C25.8-Overlapping lesion of pancreas	8140	8140/3: Adenocarcinoma, NOS	Moderately differentiated; Grade II	Blank(s)	Blank(s)	Positive histology	T2	0	Yes	55	60	3	No	No	Yes	No	Blank(s)	Blank(s)	Pancreas	Dead (attributable to this cancer dx)	Alive or dead due to cancer	8	Complete dates are available and there are more than 0 days of survival	Pancreas	Dead	One primary only	Yes	Yes	1	M1	N0	Only liver	1	54	50 ~ 64	White	Pancreas other	Adenocarcinoma	I-II	T2	No	Yes	Liver
13367	70-74 years	Female	2014	Black	Pancreas	C25.1-Body of pancreas	8140	8140/3: Adenocarcinoma, NOS	Poorly differentiated; Grade III	Blank(s)	Blank(s)	Positive histology	T3	0	Yes	40	40	1	No	No	Yes	No	Blank(s)	Blank(s)	Pancreas	Dead (attributable to this cancer dx)	Alive or dead due to cancer	3	Complete dates are available and there are more than 0 days of survival	Pancreas	Dead	One primary only	Yes	Yes	1	M1	N0	Only liver	1	74	≥65	Black	Pancreatic body/tail	Adenocarcinoma	III-IV	T3	No	Yes	Liver
13397	65-69 years	Female	2015	White	Pancreas	C25.0-Head of pancreas	8140	8140/3: Adenocarcinoma, NOS	Poorly differentiated; Grade III	Blank(s)	Blank(s)	Positive histology	T3	0	Yes	29	40	0	No	No	Yes	No	Blank(s)	Blank(s)	Pancreas	Dead (attributable to this cancer dx)	Alive or dead due to cancer	9	Complete dates are available and there are more than 0 days of survival	Pancreas	Dead	2nd of 2 or more primaries	Yes	Yes	2	M1	N1	Only liver	1	69	≥65	White	Pancreatic head	Adenocarcinoma	III-IV	T3	No	Yes	Liver
13411	70-74 years	Male	2014	White	Pancreas	C25.2-Tail of pancreas	8140	8140/3: Adenocarcinoma, NOS	Moderately differentiated; Grade II	Blank(s)	Blank(s)	Positive histology	T3	35	Yes	34	45	3	No	No	Yes	No	Blank(s)	Blank(s)	Diseases of Heart	Alive or dead of other cause	Dead (attributable to causes other than this cancer dx)	31	Complete dates are available and there are more than 0 days of survival	Diseases of Heart	Dead	One primary only	Yes	Yes	1	M1	N1	Only liver	1	74	≥65	White	Pancreatic body/tail	Adenocarcinoma	I-II	T3	Yes	Yes	Liver
13418	85-85 years	Female	2014	White	Pancreas	C25.0-Head of pancreas	8140	8140/3: Adenocarcinoma, NOS	Moderately differentiated; Grade II	Blank(s)	Blank(s)	Positive histology	T2	0	No/Unknown	30	40	3	No	No	Yes	No	Blank(s)	Blank(s)	Pancreas	Dead (attributable to this cancer dx)	Alive or dead due to cancer	0	Complete dates are available and there are more than 0 days of survival	Pancreas	Dead	One primary only	Yes	Yes	1	M1	N0	Only liver	1	85	≥65	White	Pancreatic head	Adenocarcinoma	I-II	T2	No	No/Unknown	Liver
13419	75-79 years	Female	2014	White	Pancreas	C25.1-Body of pancreas	8140	8140/3: Adenocarcinoma, NOS	Poorly differentiated; Grade III	Blank(s)	Blank(s)	Positive histology	T2	0	No/Unknown	24	60	0	Yes	No	Yes	No	Blank(s)	Blank(s)	Pancreas	Dead (attributable to this cancer dx)	Alive or dead due to cancer	1	Complete dates are available and there are more than 0 days of survival	Pancreas	Dead	One primary only	Yes	Yes	1	M1	N1	Two or more	>1	79	≥65	White	Pancreatic body/tail	Adenocarcinoma	III-IV	T2	No	No/Unknown	Liver+bone
13432	75-79 years	Male	2015	White	Pancreas	C25.8-Overlapping lesion of pancreas	8140	8140/3: Adenocarcinoma, NOS	Poorly differentiated; Grade III	Blank(s)	Blank(s)	Positive histology	T3	0	Yes	55	40	3	No	No	Yes	No	Blank(s)	Blank(s)	Pancreas	Dead (attributable to this cancer dx)	Alive or dead due to cancer	9	Complete dates are available and there are more than 0 days of survival	Pancreas	Dead	One primary only	Yes	Yes	1	M1	N0	Only liver	1	79	≥65	White	Pancreas other	Adenocarcinoma	III-IV	T3	No	Yes	Liver
13439	65-69 years	Male	2015	White	Pancreas	C25.0-Head of pancreas	8140	8140/3: Adenocarcinoma, NOS	Moderately differentiated; Grade II	Blank(s)	Blank(s)	Positive histology	T2	0	Yes	67	40	3	No	No	Yes	No	Blank(s)	Blank(s)	Pancreas	Dead (attributable to this cancer dx)	Alive or dead due to cancer	6	Complete dates are available and there are more than 0 days of survival	Pancreas	Dead	One primary only	Yes	Yes	1	M1	N0	Only liver	1	69	≥65	White	Pancreatic head	Adenocarcinoma	I-II	T2	No	Yes	Liver
13479	70-74 years	Male	2015	White	Pancreas	C25.0-Head of pancreas	8140	8140/3: Adenocarcinoma, NOS	Moderately differentiated; Grade II	Blank(s)	Blank(s)	Positive exfoliative cytology, no positive histology	T3	0	Yes	31	40	3	No	No	Yes	No	Blank(s)	Blank(s)	Pancreas	Dead (attributable to this cancer dx)	Alive or dead due to cancer	19	Complete dates are available and there are more than 0 days of survival	Pancreas	Dead	One primary only	Yes	Yes	1	M1	N0	Only liver	1	74	≥65	White	Pancreatic head	Adenocarcinoma	I-II	T3	No	Yes	Liver
13494	60-64 years	Male	2015	White	Pancreas	C25.2-Tail of pancreas	8140	8140/3: Adenocarcinoma, NOS	Poorly differentiated; Grade III	Blank(s)	Blank(s)	Positive histology	T2	0	No/Unknown	26	60	0	No	No	Yes	Yes	Blank(s)	Blank(s)	Pancreas	Dead (attributable to this cancer dx)	Alive or dead due to cancer	0	Complete dates are available and there are more than 0 days of survival	Pancreas	Dead	One primary only	Yes	Yes	1	M1	N0	Two or more	>1	64	50 ~ 64	White	Pancreatic body/tail	Adenocarcinoma	III-IV	T2	No	No/Unknown	Liver+lung
13495	70-74 years	Female	2015	White	Pancreas	C25.8-Overlapping lesion of pancreas	8140	8140/3: Adenocarcinoma, NOS	Poorly differentiated; Grade III	Blank(s)	Blank(s)	Positive histology	T3	0	No/Unknown	89	40	3	No	No	Yes	Yes	Blank(s)	Blank(s)	Pancreas	Dead (attributable to this cancer dx)	Alive or dead due to cancer	0	Complete dates are available and there are more than 0 days of survival	Pancreas	Dead	One primary only	Yes	Yes	1	M1	N1	Two or more	>1	74	≥65	White	Pancreas other	Adenocarcinoma	III-IV	T3	No	No/Unknown	Liver+lung
13511	65-69 years	Female	2015	White	Pancreas	C25.0-Head of pancreas	8140	8140/3: Adenocarcinoma, NOS	Poorly differentiated; Grade III	Blank(s)	Blank(s)	Positive histology	T4	0	Yes	52	40	3	No	No	Yes	No	Blank(s)	Blank(s)	Pancreas	Dead (attributable to this cancer dx)	Alive or dead due to cancer	3	Complete dates are available and there are more than 0 days of survival	Pancreas	Dead	One primary only	Yes	Yes	1	M1	N1	Only liver	1	69	≥65	White	Pancreatic head	Adenocarcinoma	III-IV	T4	No	Yes	Liver
13580	80-84 years	Female	2015	White	Pancreas	C25.0-Head of pancreas	8140	8140/3: Adenocarcinoma, NOS	Moderately differentiated; Grade II	Blank(s)	Blank(s)	Positive histology	T2	0	No/Unknown	40	40	0	No	No	Yes	No	Blank(s)	Blank(s)	Pancreas	Dead (attributable to this cancer dx)	Alive or dead due to cancer	1	Complete dates are available and there are more than 0 days of survival	Pancreas	Dead	2nd of 2 or more primaries	No	Yes	2	M1	N0	Only liver	1	84	≥65	White	Pancreatic head	Adenocarcinoma	I-II	T2	No	No/Unknown	Liver
13586	60-64 years	Female	2015	White	Pancreas	C25.0-Head of pancreas	8140	8140/3: Adenocarcinoma, NOS	Well differentiated; Grade I	Blank(s)	Blank(s)	Positive histology	T3	0	Yes	45	40	3	No	No	Yes	No	Blank(s)	Blank(s)	Pancreas	Dead (attributable to this cancer dx)	Alive or dead due to cancer	22	Complete dates are available and there are more than 0 days of survival	Pancreas	Dead	One primary only	Yes	Yes	1	M1	N0	Only liver	1	64	50 ~ 64	White	Pancreatic head	Adenocarcinoma	I-II	T3	No	Yes	Liver
13600	50-54 years	Male	2015	White	Pancreas	C25.2-Tail of pancreas	8140	8140/3: Adenocarcinoma, NOS	Poorly differentiated; Grade III	Blank(s)	Blank(s)	Positive exfoliative cytology, no positive histology	T3	0	Yes	999	40	0	No	No	Yes	No	Blank(s)	Blank(s)	Alive	Alive or dead of other cause	Alive or dead due to cancer	4	Complete dates are available and there are more than 0 days of survival	Alive	Alive	One primary only	Yes	Yes	1	M1	N1	Only liver	1	54	50 ~ 64	White	Pancreatic body/tail	Adenocarcinoma	III-IV	T3	No	Yes	Liver
13619	50-54 years	Male	2015	White	Pancreas	C25.8-Overlapping lesion of pancreas	8140	8140/3: Adenocarcinoma, NOS	Poorly differentiated; Grade III	Blank(s)	Blank(s)	Positive histology	T3	0	No/Unknown	124	60	3	No	No	Yes	No	Blank(s)	Blank(s)	Pancreas	Dead (attributable to this cancer dx)	Alive or dead due to cancer	0	Complete dates are available and there are more than 0 days of survival	Pancreas	Dead	One primary only	Yes	Yes	1	M1	N1	Only liver	1	54	50 ~ 64	White	Pancreas other	Adenocarcinoma	III-IV	T3	No	No/Unknown	Liver
13624	65-69 years	Female	2015	White	Pancreas	C25.0-Head of pancreas	8140	8140/3: Adenocarcinoma, NOS	Moderately differentiated; Grade II	Blank(s)	Blank(s)	Positive exfoliative cytology, no positive histology	T3	0	Yes	48	60	0	No	No	Yes	No	Blank(s)	Blank(s)	Pancreas	Dead (attributable to this cancer dx)	Alive or dead due to cancer	18	Complete dates are available and there are more than 0 days of survival	Pancreas	Dead	One primary only	Yes	Yes	1	M1	N1	Only liver	1	69	≥65	White	Pancreatic head	Adenocarcinoma	I-II	T3	No	Yes	Liver
13627	60-64 years	Male	2015	Asian or Pacific Islander	Pancreas	C25.0-Head of pancreas	8140	8140/3: Adenocarcinoma, NOS	Moderately differentiated; Grade II	Blank(s)	Blank(s)	Positive histology	T3	0	Yes	65	40	3	No	No	Yes	No	Blank(s)	Blank(s)	Other Diseases of Arteries, Arterioles, Capillaries	Alive or dead of other cause	Dead (attributable to causes other than this cancer dx)	6	Complete dates are available and there are more than 0 days of survival	Other Diseases of Arteries, Arterioles, Capillaries	Dead	One primary only	Yes	Yes	1	M1	N0	Only liver	1	64	50 ~ 64	Other	Pancreatic head	Adenocarcinoma	I-II	T3	No	Yes	Liver
13629	75-79 years	Female	2015	White	Pancreas	C25.0-Head of pancreas	8140	8140/3: Adenocarcinoma, NOS	Poorly differentiated; Grade III	Blank(s)	Blank(s)	Positive histology	T2	0	Yes	43	40	3	No	No	Yes	No	Blank(s)	Blank(s)	In situ, benign or unknown behavior neoplasm	Dead (attributable to this cancer dx)	Alive or dead due to cancer	9	Complete dates are available and there are more than 0 days of survival	In situ, benign or unknown behavior neoplasm	Dead	One primary only	Yes	Yes	1	M1	N1	Only liver	1	79	≥65	White	Pancreatic head	Adenocarcinoma	III-IV	T2	No	Yes	Liver
13647	75-79 years	Female	2015	White	Pancreas	C25.2-Tail of pancreas	8140	8140/3: Adenocarcinoma, NOS	Poorly differentiated; Grade III	Blank(s)	Blank(s)	Positive histology	T4	0	No/Unknown	40	40	0	No	No	Yes	No	Blank(s)	Blank(s)	Pancreas	Dead (attributable to this cancer dx)	Alive or dead due to cancer	5	Complete dates are available and there are more than 0 days of survival	Pancreas	Dead	One primary only	Yes	Yes	1	M1	N1	Only liver	1	79	≥65	White	Pancreatic body/tail	Adenocarcinoma	III-IV	T4	No	No/Unknown	Liver
13657	65-69 years	Male	2015	White	Pancreas	C25.2-Tail of pancreas	8500	8500/3: Infiltrating duct carcinoma, NOS	Poorly differentiated; Grade III	Blank(s)	Blank(s)	Positive histology	T3	0	Yes	31	40	3	No	No	Yes	No	Blank(s)	Blank(s)	Pancreas	Dead (attributable to this cancer dx)	Alive or dead due to cancer	11	Complete dates are available and there are more than 0 days of survival	Pancreas	Dead	One primary only	Yes	Yes	1	M1	N0	Only liver	1	69	≥65	White	Pancreatic body/tail	Adenocarcinoma	III-IV	T3	No	Yes	Liver
13673	60-64 years	Male	2015	White	Pancreas	C25.0-Head of pancreas	8140	8140/3: Adenocarcinoma, NOS	Moderately differentiated; Grade II	Blank(s)	Blank(s)	Positive histology	T4	0	Yes	60	40	0	No	No	Yes	Yes	Blank(s)	Blank(s)	Pancreas	Dead (attributable to this cancer dx)	Alive or dead due to cancer	8	Complete dates are available and there are more than 0 days of survival	Pancreas	Dead	One primary only	Yes	Yes	1	M1	N1	Two or more	>1	64	50 ~ 64	White	Pancreatic head	Adenocarcinoma	I-II	T4	No	Yes	Liver+lung
13695	65-69 years	Male	2015	White	Pancreas	C25.2-Tail of pancreas	8140	8140/3: Adenocarcinoma, NOS	Moderately differentiated; Grade II	Blank(s)	Blank(s)	Positive histology	T4	0	Yes	999	60	3	No	No	Yes	No	Blank(s)	Blank(s)	Pancreas	Dead (attributable to this cancer dx)	Alive or dead due to cancer	15	Complete dates are available and there are more than 0 days of survival	Pancreas	Dead	One primary only	Yes	Yes	1	M1	NX	Only liver	1	69	≥65	White	Pancreatic body/tail	Adenocarcinoma	I-II	T4	No	Yes	Liver
13702	85-85 years	Male	2015	White	Pancreas	C25.0-Head of pancreas	8140	8140/3: Adenocarcinoma, NOS	Poorly differentiated; Grade III	Blank(s)	Blank(s)	Positive histology	T3	0	No/Unknown	30	60	0	No	No	Yes	No	Blank(s)	Blank(s)	Pancreas	Dead (attributable to this cancer dx)	Alive or dead due to cancer	1	Complete dates are available and there are more than 0 days of survival	Pancreas	Dead	One primary only	Yes	Yes	1	M1	N1	Only liver	1	85	≥65	White	Pancreatic head	Adenocarcinoma	III-IV	T3	No	No/Unknown	Liver
13719	75-79 years	Female	2015	White	Pancreas	C25.0-Head of pancreas	8140	8140/3: Adenocarcinoma, NOS	Poorly differentiated; Grade III	Blank(s)	Blank(s)	Positive histology	T3	0	Yes	999	60	0	No	No	Yes	No	Blank(s)	Blank(s)	Pancreas	Dead (attributable to this cancer dx)	Alive or dead due to cancer	18	Complete dates are available and there are more than 0 days of survival	Pancreas	Dead	One primary only	Yes	Yes	1	M1	N0	Only liver	1	79	≥65	White	Pancreatic head	Adenocarcinoma	III-IV	T3	No	Yes	Liver
13733	50-54 years	Female	2015	White	Pancreas	C25.8-Overlapping lesion of pancreas	8140	8140/3: Adenocarcinoma, NOS	Poorly differentiated; Grade III	Blank(s)	Blank(s)	Positive histology	T3	80	Yes	130	40	3	No	No	Yes	No	Blank(s)	Blank(s)	Pancreas	Dead (attributable to this cancer dx)	Alive or dead due to cancer	19	Complete dates are available and there are more than 0 days of survival	Pancreas	Dead	One primary only	Yes	Yes	1	M1	N0	Only liver	1	54	50 ~ 64	White	Pancreas other	Adenocarcinoma	III-IV	T3	Yes	Yes	Liver
13745	55-59 years	Female	2015	White	Pancreas	C25.0-Head of pancreas	8140	8140/3: Adenocarcinoma, NOS	Poorly differentiated; Grade III	Blank(s)	Blank(s)	Positive histology	T2	0	Yes	41	40	0	No	No	Yes	No	Blank(s)	Blank(s)	Pancreas	Dead (attributable to this cancer dx)	Alive or dead due to cancer	25	Complete dates are available and there are more than 0 days of survival	Pancreas	Dead	One primary only	Yes	Yes	1	M1	N0	Only liver	1	59	50 ~ 64	White	Pancreatic head	Adenocarcinoma	III-IV	T2	No	Yes	Liver
13747	55-59 years	Female	2015	White	Pancreas	C25.0-Head of pancreas	8140	8140/3: Adenocarcinoma, NOS	Poorly differentiated; Grade III	Blank(s)	Blank(s)	Positive histology	T3	0	Yes	47	40	3	No	No	Yes	No	Blank(s)	Blank(s)	Pancreas	Dead (attributable to this cancer dx)	Alive or dead due to cancer	1	Complete dates are available and there are more than 0 days of survival	Pancreas	Dead	One primary only	Yes	Yes	1	M1	N0	Only liver	1	59	50 ~ 64	White	Pancreatic head	Adenocarcinoma	III-IV	T3	No	Yes	Liver
13762	65-69 years	Female	2015	White	Pancreas	C25.1-Body of pancreas	8140	8140/3: Adenocarcinoma, NOS	Poorly differentiated; Grade III	Blank(s)	Blank(s)	Positive histology	T2	0	No/Unknown	38	40	1	No	No	Yes	No	Blank(s)	Blank(s)	Pancreas	Dead (attributable to this cancer dx)	Alive or dead due to cancer	2	Complete dates are available and there are more than 0 days of survival	Pancreas	Dead	One primary only	Yes	Yes	1	M1	N0	Only liver	1	69	≥65	White	Pancreatic body/tail	Adenocarcinoma	III-IV	T2	No	No/Unknown	Liver
13780	30-34 years	Female	2015	White	Pancreas	C25.7-Other specified parts of pancreas	8140	8140/3: Adenocarcinoma, NOS	Poorly differentiated; Grade III	Blank(s)	Blank(s)	Positive histology	T4	0	Yes	67	50	0	No	No	Yes	No	Blank(s)	Blank(s)	Pancreas	Dead (attributable to this cancer dx)	Alive or dead due to cancer	5	Complete dates are available and there are more than 0 days of survival	Pancreas	Dead	One primary only	Yes	Yes	1	M1	N1	Only liver	1	34	<50	White	Pancreas other	Adenocarcinoma	III-IV	T4	No	Yes	Liver
13781	55-59 years	Female	2015	White	Pancreas	C25.0-Head of pancreas	8140	8140/3: Adenocarcinoma, NOS	Moderately differentiated; Grade II	Blank(s)	Blank(s)	Positive histology	T4	0	Yes	25	60	0	No	No	No	Yes	Blank(s)	Blank(s)	Pancreas	Dead (attributable to this cancer dx)	Alive or dead due to cancer	20	Complete dates are available and there are more than 0 days of survival	Pancreas	Dead	One primary only	Yes	Yes	1	M1	N1	Only lung	1	59	50 ~ 64	White	Pancreatic head	Adenocarcinoma	I-II	T4	No	Yes	Lung
13794	55-59 years	Male	2015	White	Pancreas	C25.2-Tail of pancreas	8140	8140/3: Adenocarcinoma, NOS	Poorly differentiated; Grade III	Blank(s)	Blank(s)	Positive histology	T3	0	No/Unknown	58	40	0	Yes	No	Yes	Yes	Blank(s)	Blank(s)	Pancreas	Dead (attributable to this cancer dx)	Alive or dead due to cancer	0	Complete dates are available and there are more than 0 days of survival	Pancreas	Dead	One primary only	Yes	Yes	1	M1	N1	Two or more	>1	59	50 ~ 64	White	Pancreatic body/tail	Adenocarcinoma	III-IV	T3	No	No/Unknown	Liver+lung+bone
13797	70-74 years	Female	2015	White	Pancreas	C25.0-Head of pancreas	8140	8140/3: Adenocarcinoma, NOS	Moderately differentiated; Grade II	Blank(s)	Blank(s)	Positive histology	T3	0	Yes	31	40	0	No	No	Yes	No	Blank(s)	Blank(s)	Pancreas	Dead (attributable to this cancer dx)	Alive or dead due to cancer	18	Complete dates are available and there are more than 0 days of survival	Pancreas	Dead	One primary only	Yes	Yes	1	M1	N0	Only liver	1	74	≥65	White	Pancreatic head	Adenocarcinoma	I-II	T3	No	Yes	Liver
13802	50-54 years	Male	2015	White	Pancreas	C25.2-Tail of pancreas	8140	8140/3: Adenocarcinoma, NOS	Poorly differentiated; Grade III	Blank(s)	Blank(s)	Positive histology	T2	0	Yes	70	40	3	Yes	No	No	No	Blank(s)	Blank(s)	Pancreas	Dead (attributable to this cancer dx)	Alive or dead due to cancer	10	Complete dates are available and there are more than 0 days of survival	Pancreas	Dead	One primary only	Yes	Yes	1	M1	NX	Only bone	1	54	50 ~ 64	White	Pancreatic body/tail	Adenocarcinoma	III-IV	T2	No	Yes	Bone
13812	60-64 years	Male	2015	Black	Pancreas	C25.0-Head of pancreas	8500	8500/3: Infiltrating duct carcinoma, NOS	Poorly differentiated; Grade III	Blank(s)	Blank(s)	Positive histology	T3	0	No/Unknown	30	40	0	No	No	Yes	No	Blank(s)	Blank(s)	Liver	Dead (attributable to this cancer dx)	Alive or dead due to cancer	1	Complete dates are available and there are more than 0 days of survival	Liver	Dead	One primary only	Yes	Yes	1	M1	N0	Only liver	1	64	50 ~ 64	Black	Pancreatic head	Adenocarcinoma	III-IV	T3	No	No/Unknown	Liver
15008	60-64 years	Female	2012	Black	Pancreas	C25.2-Tail of pancreas	8140	8140/3: Adenocarcinoma, NOS	Poorly differentiated; Grade III	Blank(s)	Blank(s)	Positive histology	T3	0	No/Unknown	59	60	3	No	No	Yes	No	Blank(s)	Blank(s)	Pancreas	Dead (attributable to this cancer dx)	Alive or dead due to cancer	0	Complete dates are available and there are more than 0 days of survival	Pancreas	Dead	2nd of 2 or more primaries	No	Yes	2	M1	N0	Only liver	1	64	50 ~ 64	Black	Pancreatic body/tail	Adenocarcinoma	III-IV	T3	No	No/Unknown	Liver
15018	65-69 years	Female	2012	Black	Pancreas	C25.0-Head of pancreas	8140	8140/3: Adenocarcinoma, NOS	Poorly differentiated; Grade III	Blank(s)	Blank(s)	Positive histology	T3	0	No/Unknown	35	40	2	No	No	Yes	Yes	Blank(s)	Blank(s)	Pancreas	Dead (attributable to this cancer dx)	Alive or dead due to cancer	1	Complete dates are available and there are more than 0 days of survival	Pancreas	Dead	2nd of 2 or more primaries	No	Yes	2	M1	N1	Two or more	>1	69	≥65	Black	Pancreatic head	Adenocarcinoma	III-IV	T3	No	No/Unknown	Liver+lung
15021	70-74 years	Female	2011	Black	Pancreas	C25.0-Head of pancreas	8140	8140/3: Adenocarcinoma, NOS	Poorly differentiated; Grade III	Blank(s)	Blank(s)	Positive histology	T3	0	No/Unknown	999	40	3	No	No	Yes	No	Blank(s)	Blank(s)	Pancreas	Dead (attributable to this cancer dx)	Alive or dead due to cancer	0	Complete dates are available and there are more than 0 days of survival	Pancreas	Dead	2nd of 2 or more primaries	No	Yes	2	M1	N0	Only liver	1	74	≥65	Black	Pancreatic head	Adenocarcinoma	III-IV	T3	No	No/Unknown	Liver
15059	70-74 years	Male	2010	White	Pancreas	C25.0-Head of pancreas	8246	8246/3: Neuroendocrine carcinoma, NOS	Well differentiated; Grade I	Blank(s)	Blank(s)	Positive histology	T4	90	No/Unknown	40	40	1	No	No	Yes	No	Blank(s)	Blank(s)	Pancreas	Dead (attributable to this cancer dx)	Alive or dead due to cancer	71	Complete dates are available and there are more than 0 days of survival	Pancreas	Dead	2nd of 2 or more primaries	No	Yes	2	M1	N0	Only liver	1	74	≥65	White	Pancreatic head	Neuroendocrine carcinoma	I-II	T4	Yes	No/Unknown	Liver
15090	75-79 years	Female	2015	White	Pancreas	C25.0-Head of pancreas	8140	8140/3: Adenocarcinoma, NOS	Undifferentiated; anaplastic; Grade IV	Blank(s)	Blank(s)	Positive exfoliative cytology, no positive histology	T2	0	No/Unknown	35	40	0	No	No	No	Yes	Blank(s)	Blank(s)	Pancreas	Dead (attributable to this cancer dx)	Alive or dead due to cancer	1	Complete dates are available and there are more than 0 days of survival	Pancreas	Dead	3rd of 3 or more primaries	No	Yes	3	M1	N0	Only lung	1	79	≥65	White	Pancreatic head	Adenocarcinoma	III-IV	T2	No	No/Unknown	Lung
15161	85-85 years	Female	2013	White	Pancreas	C25.0-Head of pancreas	8140	8140/3: Adenocarcinoma, NOS	Poorly differentiated; Grade III	Blank(s)	Blank(s)	Positive histology	T3	0	No/Unknown	53	40	3	No	No	Yes	No	Blank(s)	Blank(s)	Pancreas	Dead (attributable to this cancer dx)	Alive or dead due to cancer	0	Complete dates are available and there are more than 0 days of survival	Pancreas	Dead	One primary only	Yes	Yes	1	M1	N0	Only liver	1	85	≥65	White	Pancreatic head	Adenocarcinoma	III-IV	T3	No	No/Unknown	Liver
15270	80-84 years	Female	2010	White	Pancreas	C25.0-Head of pancreas	8140	8140/3: Adenocarcinoma, NOS	Poorly differentiated; Grade III	Blank(s)	Blank(s)	Positive histology	T4	0	Yes	33	40	0	No	No	Yes	No	Blank(s)	Blank(s)	Pancreas	Dead (attributable to this cancer dx)	Alive or dead due to cancer	7	Complete dates are available and there are more than 0 days of survival	Pancreas	Dead	2nd of 2 or more primaries	No	Yes	2	M1	N0	Only liver	1	84	≥65	White	Pancreatic head	Adenocarcinoma	III-IV	T4	No	Yes	Liver
15284	65-69 years	Female	2011	White	Pancreas	C25.0-Head of pancreas	8140	8140/3: Adenocarcinoma, NOS	Poorly differentiated; Grade III	Blank(s)	Blank(s)	Positive histology	T3	0	Yes	64	40	3	No	No	Yes	No	Blank(s)	Blank(s)	Pancreas	Dead (attributable to this cancer dx)	Alive or dead due to cancer	2	Complete dates are available and there are more than 0 days of survival	Pancreas	Dead	2nd of 2 or more primaries	No	Yes	2	M1	N1	Only liver	1	69	≥65	White	Pancreatic head	Adenocarcinoma	III-IV	T3	No	Yes	Liver
15324	75-79 years	Female	2013	Asian or Pacific Islander	Pancreas	C25.1-Body of pancreas	8140	8140/3: Adenocarcinoma, NOS	Moderately differentiated; Grade II	Blank(s)	Blank(s)	Positive histology	T4	0	Yes	23	40	3	No	No	No	Yes	Blank(s)	Blank(s)	Miscellaneous Malignant Cancer	Dead (attributable to this cancer dx)	Alive or dead due to cancer	2	Complete dates are available and there are more than 0 days of survival	Miscellaneous Malignant Cancer	Dead	3rd of 3 or more primaries	No	Yes	3	M1	N0	Only lung	1	79	≥65	Other	Pancreatic body/tail	Adenocarcinoma	I-II	T4	No	Yes	Lung
15353	75-79 years	Female	2011	Black	Pancreas	C25.2-Tail of pancreas	8140	8140/3: Adenocarcinoma, NOS	Moderately differentiated; Grade II	Blank(s)	Blank(s)	Positive histology	T2	0	Yes	52	40	0	No	No	Yes	Yes	Blank(s)	Blank(s)	Diseases of Heart	Alive or dead of other cause	Dead (attributable to causes other than this cancer dx)	21	Complete dates are available and there are more than 0 days of survival	Diseases of Heart	Dead	2nd of 2 or more primaries	No	Yes	2	M1	N0	Two or more	>1	79	≥65	Black	Pancreatic body/tail	Adenocarcinoma	I-II	T2	No	Yes	Liver+lung
15396	75-79 years	Male	2012	White	Pancreas	C25.2-Tail of pancreas	8140	8140/3: Adenocarcinoma, NOS	Poorly differentiated; Grade III	Blank(s)	Blank(s)	Positive histology	T2	0	Yes	52	40	3	No	No	Yes	No	Blank(s)	Blank(s)	Miscellaneous Malignant Cancer	Dead (attributable to this cancer dx)	Alive or dead due to cancer	3	Complete dates are available and there are more than 0 days of survival	Miscellaneous Malignant Cancer	Dead	2nd of 2 or more primaries	No	Yes	2	M1	N1	Only liver	1	79	≥65	White	Pancreatic body/tail	Adenocarcinoma	III-IV	T2	No	Yes	Liver
15711	60-64 years	Female	2014	White	Pancreas	C25.0-Head of pancreas	8140	8140/3: Adenocarcinoma, NOS	Well differentiated; Grade I	Blank(s)	Blank(s)	Positive exfoliative cytology, no positive histology	T3	0	Yes	40	40	0	No	No	Yes	No	Blank(s)	Blank(s)	Pancreas	Dead (attributable to this cancer dx)	Alive or dead due to cancer	20	Complete dates are available and there are more than 0 days of survival	Pancreas	Dead	2nd of 2 or more primaries	No	Yes	2	M1	N1	Only liver	1	64	50 ~ 64	White	Pancreatic head	Adenocarcinoma	I-II	T3	No	Yes	Liver
15729	65-69 years	Female	2010	Black	Pancreas	C25.0-Head of pancreas	8140	8140/3: Adenocarcinoma, NOS	Poorly differentiated; Grade III	Blank(s)	Blank(s)	Positive histology	T3	0	No/Unknown	37	40	3	No	No	Yes	No	Blank(s)	Blank(s)	Urinary Bladder	Alive or dead of other cause	Dead (attributable to causes other than this cancer dx)	2	Complete dates are available and there are more than 0 days of survival	Urinary Bladder	Dead	3rd of 3 or more primaries	No	Yes	3	M1	N0	Only liver	1	69	≥65	Black	Pancreatic head	Adenocarcinoma	III-IV	T3	No	No/Unknown	Liver
15796	70-74 years	Male	2011	White	Pancreas	C25.0-Head of pancreas	8140	8140/3: Adenocarcinoma, NOS	Poorly differentiated; Grade III	Blank(s)	Blank(s)	Positive exfoliative cytology, no positive histology	T2	0	Yes	50	40	3	No	No	No	Yes	Blank(s)	Blank(s)	Pancreas	Dead (attributable to this cancer dx)	Alive or dead due to cancer	1	Complete dates are available and there are more than 0 days of survival	Pancreas	Dead	3rd of 3 or more primaries	No	Yes	3	M1	N0	Only lung	1	74	≥65	White	Pancreatic head	Adenocarcinoma	III-IV	T2	No	Yes	Lung
15849	60-64 years	Female	2011	White	Pancreas	C25.0-Head of pancreas	8140	8140/3: Adenocarcinoma, NOS	Moderately differentiated; Grade II	Blank(s)	Blank(s)	Positive histology	T3	37	Yes	34	40	3	No	No	No	Yes	Blank(s)	Blank(s)	Pancreas	Dead (attributable to this cancer dx)	Alive or dead due to cancer	11	Complete dates are available and there are more than 0 days of survival	Pancreas	Dead	3rd of 3 or more primaries	No	Yes	3	M1	N1	Only lung	1	64	50 ~ 64	White	Pancreatic head	Adenocarcinoma	I-II	T3	Yes	Yes	Lung
16398	75-79 years	Female	2015	White	Pancreas	C25.1-Body of pancreas	8140	8140/3: Adenocarcinoma, NOS	Well differentiated; Grade I	Blank(s)	Blank(s)	Positive histology	T2	0	No/Unknown	32	40	3	No	No	Yes	No	Blank(s)	Blank(s)	Pancreas	Dead (attributable to this cancer dx)	Alive or dead due to cancer	10	Complete dates are available and there are more than 0 days of survival	Pancreas	Dead	One primary only	Yes	Yes	1	M1	N0	Only liver	1	79	≥65	White	Pancreatic body/tail	Adenocarcinoma	I-II	T2	No	No/Unknown	Liver
16587	70-74 years	Female	2014	Black	Pancreas	C25.0-Head of pancreas	8140	8140/3: Adenocarcinoma, NOS	Poorly differentiated; Grade III	Blank(s)	Blank(s)	Positive histology	T4	0	Yes	41	40	0	No	No	Yes	No	Blank(s)	Blank(s)	Pancreas	Dead (attributable to this cancer dx)	Alive or dead due to cancer	35	Complete dates are available and there are more than 0 days of survival	Pancreas	Dead	2nd of 2 or more primaries	No	Yes	2	M1	N1	Only liver	1	74	≥65	Black	Pancreatic head	Adenocarcinoma	III-IV	T4	No	Yes	Liver
16835	70-74 years	Female	2011	White	Pancreas	C25.0-Head of pancreas	8140	8140/3: Adenocarcinoma, NOS	Poorly differentiated; Grade III	Blank(s)	Blank(s)	Positive histology	T4	0	No/Unknown	58	45	0	No	No	Yes	No	Blank(s)	Blank(s)	Pancreas	Dead (attributable to this cancer dx)	Alive or dead due to cancer	0	Complete dates are available and there are more than 0 days of survival	Pancreas	Dead	2nd of 2 or more primaries	No	Yes	2	M1	N1	Only liver	1	74	≥65	White	Pancreatic head	Adenocarcinoma	III-IV	T4	No	No/Unknown	Liver
18506	50-54 years	Female	2014	Black	Pancreas	C25.0-Head of pancreas	8140	8140/3: Adenocarcinoma, NOS	Poorly differentiated; Grade III	Blank(s)	Blank(s)	Positive histology	T2	0	No/Unknown	21	50	0	No	No	Yes	Yes	Blank(s)	Blank(s)	Pancreas	Dead (attributable to this cancer dx)	Alive or dead due to cancer	6	Complete dates are available and there are more than 0 days of survival	Pancreas	Dead	2nd of 2 or more primaries	Yes	Yes	2	M1	N1	Two or more	>1	54	50 ~ 64	Black	Pancreatic head	Adenocarcinoma	III-IV	T2	No	No/Unknown	Liver+lung
18703	70-74 years	Male	2010	Black	Pancreas	C25.0-Head of pancreas	8140	8140/3: Adenocarcinoma, NOS	Moderately differentiated; Grade II	Blank(s)	Blank(s)	Positive histology	T3	0	No/Unknown	999	40	1	No	No	Yes	No	Blank(s)	Blank(s)	Pancreas	Dead (attributable to this cancer dx)	Alive or dead due to cancer	3	Complete dates are available and there are more than 0 days of survival	Pancreas	Dead	2nd of 2 or more primaries	No	Yes	2	M1	N1	Only liver	1	74	≥65	Black	Pancreatic head	Adenocarcinoma	I-II	T3	No	No/Unknown	Liver
19741	55-59 years	Male	2010	Black	Pancreas	C25.2-Tail of pancreas	8500	8500/3: Infiltrating duct carcinoma, NOS	Moderately differentiated; Grade II	Blank(s)	Blank(s)	Positive histology	T3	0	No/Unknown	999	50	0	No	No	No	Yes	Blank(s)	Blank(s)	Pancreas	Dead (attributable to this cancer dx)	Alive or dead due to cancer	2	Complete dates are available and there are more than 0 days of survival	Pancreas	Dead	One primary only	Yes	Yes	1	M1	NX	Only lung	1	59	50 ~ 64	Black	Pancreatic body/tail	Adenocarcinoma	I-II	T3	No	No/Unknown	Lung
19797	60-64 years	Male	2010	White	Pancreas	C25.8-Overlapping lesion of pancreas	8500	8500/3: Infiltrating duct carcinoma, NOS	Poorly differentiated; Grade III	Blank(s)	Blank(s)	Positive histology	T3	36	Yes	80	40	3	No	No	Yes	No	Blank(s)	Blank(s)	Pancreas	Dead (attributable to this cancer dx)	Alive or dead due to cancer	12	Complete dates are available and there are more than 0 days of survival	Pancreas	Dead	One primary only	Yes	Yes	1	M1	N1	Only liver	1	64	50 ~ 64	White	Pancreas other	Adenocarcinoma	III-IV	T3	Yes	Yes	Liver
19873	65-69 years	Male	2010	White	Pancreas	C25.2-Tail of pancreas	8500	8500/3: Infiltrating duct carcinoma, NOS	Poorly differentiated; Grade III	Blank(s)	Blank(s)	Positive histology	T3	30	No/Unknown	95	40	0	No	No	Yes	No	Blank(s)	Blank(s)	Pancreas	Dead (attributable to this cancer dx)	Alive or dead due to cancer	0	Complete dates are available and there are more than 0 days of survival	Pancreas	Dead	2nd of 2 or more primaries	No	Yes	2	M1	N1	Only liver	1	69	≥65	White	Pancreatic body/tail	Adenocarcinoma	III-IV	T3	Yes	No/Unknown	Liver
19885	50-54 years	Male	2010	Black	Pancreas	C25.8-Overlapping lesion of pancreas	8500	8500/3: Infiltrating duct carcinoma, NOS	Poorly differentiated; Grade III	Blank(s)	Blank(s)	Positive histology	T4	0	Yes	67	40	0	No	No	Yes	No	Blank(s)	Blank(s)	Pancreas	Dead (attributable to this cancer dx)	Alive or dead due to cancer	20	Complete dates are available and there are more than 0 days of survival	Pancreas	Dead	One primary only	Yes	Yes	1	M1	N0	Only liver	1	54	50 ~ 64	Black	Pancreas other	Adenocarcinoma	III-IV	T4	No	Yes	Liver
19924	60-64 years	Female	2014	White	Pancreas	C25.1-Body of pancreas	8140	8140/3: Adenocarcinoma, NOS	Poorly differentiated; Grade III	Blank(s)	Blank(s)	Positive exfoliative cytology, no positive histology	T2	0	Yes	24	40	0	No	No	No	Yes	Blank(s)	Blank(s)	Pancreas	Dead (attributable to this cancer dx)	Alive or dead due to cancer	53	Complete dates are available and there are more than 0 days of survival	Pancreas	Dead	4th of 4 or more primaries	No	Yes	4	M1	NX	Only lung	1	64	50 ~ 64	White	Pancreatic body/tail	Adenocarcinoma	III-IV	T2	No	Yes	Lung
19940	70-74 years	Male	2010	White	Pancreas	C25.8-Overlapping lesion of pancreas	8500	8500/3: Infiltrating duct carcinoma, NOS	Moderately differentiated; Grade II	Blank(s)	Blank(s)	Positive histology	T3	0	Yes	52	40	0	No	No	Yes	Yes	Blank(s)	Blank(s)	Pancreas	Dead (attributable to this cancer dx)	Alive or dead due to cancer	3	Complete dates are available and there are more than 0 days of survival	Pancreas	Dead	One primary only	Yes	Yes	1	M1	N0	Two or more	>1	74	≥65	White	Pancreas other	Adenocarcinoma	I-II	T3	No	Yes	Liver+lung
19945	60-64 years	Female	2010	Black	Pancreas	C25.0-Head of pancreas	8140	8140/3: Adenocarcinoma, NOS	Poorly differentiated; Grade III	Blank(s)	Blank(s)	Positive histology	T4	0	Yes	45	40	0	No	No	Yes	Yes	Blank(s)	Blank(s)	Pancreas	Dead (attributable to this cancer dx)	Alive or dead due to cancer	8	Complete dates are available and there are more than 0 days of survival	Pancreas	Dead	One primary only	Yes	Yes	1	M1	N1	Two or more	>1	64	50 ~ 64	Black	Pancreatic head	Adenocarcinoma	III-IV	T4	No	Yes	Liver+lung
19955	70-74 years	Female	2010	Black	Pancreas	C25.1-Body of pancreas	8140	8140/3: Adenocarcinoma, NOS	Poorly differentiated; Grade III	Blank(s)	Blank(s)	Positive histology	T3	0	Yes	999	40	0	No	No	No	Yes	Blank(s)	Blank(s)	Pancreas	Dead (attributable to this cancer dx)	Alive or dead due to cancer	9	Complete dates are available and there are more than 0 days of survival	Pancreas	Dead	2nd of 2 or more primaries	No	Yes	2	M1	N0	Only lung	1	74	≥65	Black	Pancreatic body/tail	Adenocarcinoma	III-IV	T3	No	Yes	Lung
19956	60-64 years	Female	2010	Black	Pancreas	C25.1-Body of pancreas	8140	8140/3: Adenocarcinoma, NOS	Well differentiated; Grade I	Blank(s)	Blank(s)	Positive histology	T2	0	No/Unknown	34	40	0	No	No	Yes	No	Blank(s)	Blank(s)	Pancreas	Dead (attributable to this cancer dx)	Alive or dead due to cancer	20	Complete dates are available and there are more than 0 days of survival	Pancreas	Dead	One primary only	Yes	Yes	1	M1	N1	Only liver	1	64	50 ~ 64	Black	Pancreatic body/tail	Adenocarcinoma	I-II	T2	No	No/Unknown	Liver
19980	70-74 years	Female	2010	Black	Pancreas	C25.1-Body of pancreas	8140	8140/3: Adenocarcinoma, NOS	Undifferentiated; anaplastic; Grade IV	Blank(s)	Blank(s)	Positive histology	T3	0	No/Unknown	73	40	0	No	No	Yes	No	Blank(s)	Blank(s)	Diseases of Heart	Alive or dead of other cause	Dead (attributable to causes other than this cancer dx)	1	Complete dates are available and there are more than 0 days of survival	Diseases of Heart	Dead	One primary only	Yes	Yes	1	M1	N0	Only liver	1	74	≥65	Black	Pancreatic body/tail	Adenocarcinoma	III-IV	T3	No	No/Unknown	Liver
19995	35-39 years	Female	2010	White	Pancreas	C25.1-Body of pancreas	8140	8140/3: Adenocarcinoma, NOS	Well differentiated; Grade I	Blank(s)	Blank(s)	Positive histology	T4	0	Yes	60	40	0	No	No	Yes	Yes	Blank(s)	Blank(s)	Pancreas	Dead (attributable to this cancer dx)	Alive or dead due to cancer	16	Complete dates are available and there are more than 0 days of survival	Pancreas	Dead	One primary only	Yes	Yes	1	M1	N0	Two or more	>1	39	<50	White	Pancreatic body/tail	Adenocarcinoma	I-II	T4	No	Yes	Liver+lung
19996	80-84 years	Male	2010	White	Pancreas	C25.0-Head of pancreas	8246	8246/3: Neuroendocrine carcinoma, NOS	Poorly differentiated; Grade III	Blank(s)	Blank(s)	Positive histology	T3	0	No/Unknown	50	40	0	No	No	Yes	No	Blank(s)	Blank(s)	Pancreas	Dead (attributable to this cancer dx)	Alive or dead due to cancer	0	Complete dates are available and there are more than 0 days of survival	Pancreas	Dead	One primary only	Yes	Yes	1	M1	N0	Only liver	1	84	≥65	White	Pancreatic head	Neuroendocrine carcinoma	III-IV	T3	No	No/Unknown	Liver
20005	60-64 years	Male	2011	White	Pancreas	C25.2-Tail of pancreas	8140	8140/3: Adenocarcinoma, NOS	Moderately differentiated; Grade II	Blank(s)	Blank(s)	Positive histology	T3	0	Yes	70	40	1	No	No	Yes	No	Blank(s)	Blank(s)	Pancreas	Dead (attributable to this cancer dx)	Alive or dead due to cancer	0	Complete dates are available and there are more than 0 days of survival	Pancreas	Dead	2nd of 2 or more primaries	No	Yes	2	M1	N0	Only liver	1	64	50 ~ 64	White	Pancreatic body/tail	Adenocarcinoma	I-II	T3	No	Yes	Liver
20006	85-85 years	Male	2010	White	Pancreas	C25.2-Tail of pancreas	8140	8140/3: Adenocarcinoma, NOS	Moderately differentiated; Grade II	Blank(s)	Blank(s)	Positive histology	T2	0	Yes	33	40	3	No	No	Yes	No	Blank(s)	Blank(s)	Pancreas	Dead (attributable to this cancer dx)	Alive or dead due to cancer	3	Complete dates are available and there are more than 0 days of survival	Pancreas	Dead	One primary only	Yes	Yes	1	M1	N0	Only liver	1	85	≥65	White	Pancreatic body/tail	Adenocarcinoma	I-II	T2	No	Yes	Liver
20009	60-64 years	Female	2010	White	Pancreas	C25.8-Overlapping lesion of pancreas	8140	8140/3: Adenocarcinoma, NOS	Poorly differentiated; Grade III	Blank(s)	Blank(s)	Positive histology	T2	0	No/Unknown	63	50	3	No	No	No	Yes	Blank(s)	Blank(s)	Pancreas	Dead (attributable to this cancer dx)	Alive or dead due to cancer	0	Complete dates are available and there are more than 0 days of survival	Pancreas	Dead	One primary only	Yes	Yes	1	M1	NX	Only lung	1	64	50 ~ 64	White	Pancreas other	Adenocarcinoma	III-IV	T2	No	No/Unknown	Lung
20011	80-84 years	Female	2013	White	Pancreas	C25.2-Tail of pancreas	8500	8500/3: Infiltrating duct carcinoma, NOS	Moderately differentiated; Grade II	Blank(s)	Blank(s)	Positive histology	T3	0	No/Unknown	64	40	0	No	No	No	Yes	Blank(s)	Blank(s)	Pancreas	Dead (attributable to this cancer dx)	Alive or dead due to cancer	0	Complete dates are available and there are more than 0 days of survival	Pancreas	Dead	2nd of 2 or more primaries	No	Yes	2	M1	N0	Only lung	1	84	≥65	White	Pancreatic body/tail	Adenocarcinoma	I-II	T3	No	No/Unknown	Lung
20029	70-74 years	Female	2010	White	Pancreas	C25.1-Body of pancreas	8140	8140/3: Adenocarcinoma, NOS	Poorly differentiated; Grade III	Blank(s)	Blank(s)	Positive exfoliative cytology, no positive histology	T1	0	Yes	14	40	0	No	No	Yes	No	Blank(s)	Blank(s)	Pancreas	Dead (attributable to this cancer dx)	Alive or dead due to cancer	24	Complete dates are available and there are more than 0 days of survival	Pancreas	Dead	One primary only	Yes	Yes	1	M1	N0	Only liver	1	74	≥65	White	Pancreatic body/tail	Adenocarcinoma	III-IV	T1	No	Yes	Liver
20047	45-49 years	Male	2010	White	Pancreas	C25.0-Head of pancreas	8140	8140/3: Adenocarcinoma, NOS	Moderately differentiated; Grade II	Blank(s)	Blank(s)	Positive histology	T3	0	Yes	44	40	1	No	No	Yes	No	Blank(s)	Blank(s)	Pancreas	Dead (attributable to this cancer dx)	Alive or dead due to cancer	8	Complete dates are available and there are more than 0 days of survival	Pancreas	Dead	One primary only	Yes	Yes	1	M1	N0	Only liver	1	49	<50	White	Pancreatic head	Adenocarcinoma	I-II	T3	No	Yes	Liver
20049	55-59 years	Male	2010	White	Pancreas	C25.2-Tail of pancreas	8140	8140/3: Adenocarcinoma, NOS	Poorly differentiated; Grade III	Blank(s)	Blank(s)	Positive exfoliative cytology, no positive histology	T2	0	Yes	30	60	1	No	No	Yes	No	Blank(s)	Blank(s)	Pancreas	Dead (attributable to this cancer dx)	Alive or dead due to cancer	10	Complete dates are available and there are more than 0 days of survival	Pancreas	Dead	One primary only	Yes	Yes	1	M1	N0	Only liver	1	59	50 ~ 64	White	Pancreatic body/tail	Adenocarcinoma	III-IV	T2	No	Yes	Liver
20054	70-74 years	Female	2010	White	Pancreas	C25.0-Head of pancreas	8140	8140/3: Adenocarcinoma, NOS	Poorly differentiated; Grade III	Blank(s)	Blank(s)	Positive histology	T3	0	Yes	999	40	0	No	No	Yes	No	Blank(s)	Blank(s)	Pancreas	Dead (attributable to this cancer dx)	Alive or dead due to cancer	8	Complete dates are available and there are more than 0 days of survival	Pancreas	Dead	One primary only	Yes	Yes	1	M1	N0	Only liver	1	74	≥65	White	Pancreatic head	Adenocarcinoma	III-IV	T3	No	Yes	Liver
20077	40-44 years	Female	2010	White	Pancreas	C25.1-Body of pancreas	8500	8500/3: Infiltrating duct carcinoma, NOS	Poorly differentiated; Grade III	Blank(s)	Blank(s)	Positive histology	T3	0	Yes	25	60	0	No	No	No	Yes	Blank(s)	Blank(s)	State DC not available or state DC available but no COD	Dead (missing/unknown COD)	Dead (missing/unknown COD)	4	Complete dates are available and there are more than 0 days of survival	State DC not available or state DC available but no COD	Dead	One primary only	Yes	Yes	1	M1	N1	Only lung	1	44	<50	White	Pancreatic body/tail	Adenocarcinoma	III-IV	T3	No	Yes	Lung
20084	30-34 years	Female	2010	White	Pancreas	C25.7-Other specified parts of pancreas	8246	8246/3: Neuroendocrine carcinoma, NOS	Well differentiated; Grade I	Blank(s)	Blank(s)	Positive histology	T2	30	Yes	52	60	3	No	No	Yes	No	Blank(s)	Blank(s)	Alive	Alive or dead of other cause	Alive or dead due to cancer	102	Complete dates are available and there are more than 0 days of survival	Alive	Alive	One primary only	Yes	Yes	1	M1	N1	Only liver	1	34	<50	White	Pancreas other	Neuroendocrine carcinoma	I-II	T2	Yes	Yes	Liver
20090	70-74 years	Male	2010	White	Pancreas	C25.0-Head of pancreas	8500	8500/3: Infiltrating duct carcinoma, NOS	Poorly differentiated; Grade III	Blank(s)	Blank(s)	Positive histology	T3	0	No/Unknown	35	40	0	No	No	Yes	No	Blank(s)	Blank(s)	Pancreas	Dead (attributable to this cancer dx)	Alive or dead due to cancer	5	Complete dates are available and there are more than 0 days of survival	Pancreas	Dead	One primary only	Yes	Yes	1	M1	N0	Only liver	1	74	≥65	White	Pancreatic head	Adenocarcinoma	III-IV	T3	No	No/Unknown	Liver
20097	65-69 years	Male	2010	Black	Pancreas	C25.0-Head of pancreas	8500	8500/3: Infiltrating duct carcinoma, NOS	Moderately differentiated; Grade II	Blank(s)	Blank(s)	Positive histology	T2	30	No/Unknown	50	40	3	No	No	Yes	No	Blank(s)	Blank(s)	Pancreas	Dead (attributable to this cancer dx)	Alive or dead due to cancer	0	Complete dates are available and there are more than 0 days of survival	Pancreas	Dead	One primary only	Yes	Yes	1	M1	N1	Only liver	1	69	≥65	Black	Pancreatic head	Adenocarcinoma	I-II	T2	Yes	No/Unknown	Liver
20155	50-54 years	Male	2010	White	Pancreas	C25.0-Head of pancreas	8140	8140/3: Adenocarcinoma, NOS	Moderately differentiated; Grade II	Blank(s)	Blank(s)	Positive histology	T2	0	Yes	56	40	3	No	No	Yes	No	Blank(s)	Blank(s)	Pancreas	Dead (attributable to this cancer dx)	Alive or dead due to cancer	4	Complete dates are available and there are more than 0 days of survival	Pancreas	Dead	One primary only	Yes	Yes	1	M1	N0	Only liver	1	54	50 ~ 64	White	Pancreatic head	Adenocarcinoma	I-II	T2	No	Yes	Liver
20167	70-74 years	Female	2010	Black	Pancreas	C25.1-Body of pancreas	8500	8500/3: Infiltrating duct carcinoma, NOS	Moderately differentiated; Grade II	Blank(s)	Blank(s)	Positive histology	T3	0	Yes	31	40	3	No	No	Yes	No	Blank(s)	Blank(s)	Pancreas	Dead (attributable to this cancer dx)	Alive or dead due to cancer	2	Complete dates are available and there are more than 0 days of survival	Pancreas	Dead	One primary only	Yes	Yes	1	M1	N0	Only liver	1	74	≥65	Black	Pancreatic body/tail	Adenocarcinoma	I-II	T3	No	Yes	Liver
20183	85-85 years	Female	2010	Black	Pancreas	C25.0-Head of pancreas	8140	8140/3: Adenocarcinoma, NOS	Moderately differentiated; Grade II	Blank(s)	Blank(s)	Positive exfoliative cytology, no positive histology	T2	0	No/Unknown	35	40	0	Yes	No	No	No	Blank(s)	Blank(s)	Pancreas	Dead (attributable to this cancer dx)	Alive or dead due to cancer	0	Complete dates are available and there are more than 0 days of survival	Pancreas	Dead	One primary only	Yes	Yes	1	M1	N0	Only bone	1	85	≥65	Black	Pancreatic head	Adenocarcinoma	I-II	T2	No	No/Unknown	Bone
20210	65-69 years	Male	2010	Asian or Pacific Islander	Pancreas	C25.1-Body of pancreas	8140	8140/3: Adenocarcinoma, NOS	Moderately differentiated; Grade II	Blank(s)	Blank(s)	Positive histology	T4	0	Yes	52	40	0	No	No	Yes	No	Blank(s)	Blank(s)	Pancreas	Dead (attributable to this cancer dx)	Alive or dead due to cancer	4	Complete dates are available and there are more than 0 days of survival	Pancreas	Dead	One primary only	Yes	Yes	1	M1	N0	Only liver	1	69	≥65	Other	Pancreatic body/tail	Adenocarcinoma	I-II	T4	No	Yes	Liver
20254	60-64 years	Female	2010	Black	Pancreas	C25.0-Head of pancreas	8140	8140/3: Adenocarcinoma, NOS	Poorly differentiated; Grade III	Blank(s)	Blank(s)	Positive histology	T3	0	No/Unknown	48	40	0	No	No	Yes	No	Blank(s)	Blank(s)	Liver	Dead (attributable to this cancer dx)	Alive or dead due to cancer	0	Complete dates are available and there are more than 0 days of survival	Liver	Dead	One primary only	Yes	Yes	1	M1	N0	Only liver	1	64	50 ~ 64	Black	Pancreatic head	Adenocarcinoma	III-IV	T3	No	No/Unknown	Liver
20282	80-84 years	Female	2010	White	Pancreas	C25.0-Head of pancreas	8500	8500/3: Infiltrating duct carcinoma, NOS	Moderately differentiated; Grade II	Blank(s)	Blank(s)	Positive histology	T3	0	Yes	999	40	0	No	No	Yes	No	Blank(s)	Blank(s)	Pancreas	Dead (attributable to this cancer dx)	Alive or dead due to cancer	8	Complete dates are available and there are more than 0 days of survival	Pancreas	Dead	One primary only	Yes	Yes	1	M1	N0	Only liver	1	84	≥65	White	Pancreatic head	Adenocarcinoma	I-II	T3	No	Yes	Liver
20286	60-64 years	Male	2011	White	Pancreas	C25.0-Head of pancreas	8500	8500/3: Infiltrating duct carcinoma, NOS	Poorly differentiated; Grade III	Blank(s)	Blank(s)	Positive exfoliative cytology, no positive histology	T3	0	No/Unknown	50	40	2	No	No	Yes	No	Blank(s)	Blank(s)	Pancreas	Dead (attributable to this cancer dx)	Alive or dead due to cancer	1	Complete dates are available and there are more than 0 days of survival	Pancreas	Dead	1st of 2 or more primaries	Yes	Yes	2	M1	N0	Only liver	1	64	50 ~ 64	White	Pancreatic head	Adenocarcinoma	III-IV	T3	No	No/Unknown	Liver
20312	60-64 years	Female	2011	White	Pancreas	C25.1-Body of pancreas	8500	8500/3: Infiltrating duct carcinoma, NOS	Poorly differentiated; Grade III	Blank(s)	Blank(s)	Positive histology	T4	0	Yes	107	40	3	No	No	Yes	No	Blank(s)	Blank(s)	Pancreas	Dead (attributable to this cancer dx)	Alive or dead due to cancer	5	Complete dates are available and there are more than 0 days of survival	Pancreas	Dead	One primary only	Yes	Yes	1	M1	N0	Only liver	1	64	50 ~ 64	White	Pancreatic body/tail	Adenocarcinoma	III-IV	T4	No	Yes	Liver
20331	55-59 years	Female	2010	White	Pancreas	C25.2-Tail of pancreas	8246	8246/3: Neuroendocrine carcinoma, NOS	Well differentiated; Grade I	Blank(s)	Blank(s)	Positive histology	T3	30	Yes	55	40	3	No	No	Yes	No	Blank(s)	Blank(s)	Alive	Alive or dead of other cause	Alive or dead due to cancer	99	Complete dates are available and there are more than 0 days of survival	Alive	Alive	One primary only	Yes	Yes	1	M1	N1	Only liver	1	59	50 ~ 64	White	Pancreatic body/tail	Neuroendocrine carcinoma	I-II	T3	Yes	Yes	Liver
20375	80-84 years	Female	2011	Black	Pancreas	C25.1-Body of pancreas	8500	8500/3: Infiltrating duct carcinoma, NOS	Moderately differentiated; Grade II	Blank(s)	Blank(s)	Positive histology	T4	0	Yes	37	40	0	No	No	No	Yes	Blank(s)	Blank(s)	Pancreas	Dead (attributable to this cancer dx)	Alive or dead due to cancer	7	Complete dates are available and there are more than 0 days of survival	Pancreas	Dead	One primary only	Yes	Yes	1	M1	N1	Only lung	1	84	≥65	Black	Pancreatic body/tail	Adenocarcinoma	I-II	T4	No	Yes	Lung
20399	55-59 years	Male	2011	Black	Pancreas	C25.1-Body of pancreas	8500	8500/3: Infiltrating duct carcinoma, NOS	Poorly differentiated; Grade III	Blank(s)	Blank(s)	Positive histology	T4	0	Yes	64	40	3	No	No	Yes	No	Blank(s)	Blank(s)	Pancreas	Dead (attributable to this cancer dx)	Alive or dead due to cancer	6	Complete dates are available and there are more than 0 days of survival	Pancreas	Dead	One primary only	Yes	Yes	1	M1	N0	Only liver	1	59	50 ~ 64	Black	Pancreatic body/tail	Adenocarcinoma	III-IV	T4	No	Yes	Liver
20415	65-69 years	Male	2011	White	Pancreas	C25.8-Overlapping lesion of pancreas	8500	8500/3: Infiltrating duct carcinoma, NOS	Moderately differentiated; Grade II	Blank(s)	Blank(s)	Positive histology	T4	0	Yes	17	40	3	No	No	Yes	No	Blank(s)	Blank(s)	Pancreas	Dead (attributable to this cancer dx)	Alive or dead due to cancer	4	Complete dates are available and there are more than 0 days of survival	Pancreas	Dead	One primary only	Yes	Yes	1	M1	N0	Only liver	1	69	≥65	White	Pancreas other	Adenocarcinoma	I-II	T4	No	Yes	Liver
20442	75-79 years	Male	2011	White	Pancreas	C25.0-Head of pancreas	8500	8500/3: Infiltrating duct carcinoma, NOS	Moderately differentiated; Grade II	Blank(s)	Blank(s)	Positive histology	T3	0	Yes	39	40	3	No	No	Yes	No	Blank(s)	Blank(s)	Pancreas	Dead (attributable to this cancer dx)	Alive or dead due to cancer	8	Complete dates are available and there are more than 0 days of survival	Pancreas	Dead	One primary only	Yes	Yes	1	M1	N1	Only liver	1	79	≥65	White	Pancreatic head	Adenocarcinoma	I-II	T3	No	Yes	Liver
20453	60-64 years	Male	2011	White	Pancreas	C25.2-Tail of pancreas	8140	8140/3: Adenocarcinoma, NOS	Poorly differentiated; Grade III	Blank(s)	Blank(s)	Positive histology	T3	0	Yes	27	40	1	No	No	Yes	No	Blank(s)	Blank(s)	Pancreas	Dead (attributable to this cancer dx)	Alive or dead due to cancer	9	Complete dates are available and there are more than 0 days of survival	Pancreas	Dead	One primary only	Yes	Yes	1	M1	N0	Only liver	1	64	50 ~ 64	White	Pancreatic body/tail	Adenocarcinoma	III-IV	T3	No	Yes	Liver
20455	70-74 years	Female	2011	White	Pancreas	C25.2-Tail of pancreas	8140	8140/3: Adenocarcinoma, NOS	Moderately differentiated; Grade II	Blank(s)	Blank(s)	Positive histology	T4	0	Yes	60	40	3	No	No	Yes	No	Blank(s)	Blank(s)	Pancreas	Dead (attributable to this cancer dx)	Alive or dead due to cancer	2	Complete dates are available and there are more than 0 days of survival	Pancreas	Dead	One primary only	Yes	Yes	1	M1	N0	Only liver	1	74	≥65	White	Pancreatic body/tail	Adenocarcinoma	I-II	T4	No	Yes	Liver
20514	65-69 years	Female	2011	White	Pancreas	C25.2-Tail of pancreas	8500	8500/3: Infiltrating duct carcinoma, NOS	Poorly differentiated; Grade III	Blank(s)	Blank(s)	Positive histology	T2	30	No/Unknown	45	40	3	No	No	Yes	No	Blank(s)	Blank(s)	Pancreas	Dead (attributable to this cancer dx)	Alive or dead due to cancer	38	Complete dates are available and there are more than 0 days of survival	Pancreas	Dead	One primary only	Yes	Yes	1	M1	N0	Only liver	1	69	≥65	White	Pancreatic body/tail	Adenocarcinoma	III-IV	T2	Yes	No/Unknown	Liver
20562	40-44 years	Male	2011	White	Pancreas	C25.2-Tail of pancreas	8246	8246/3: Neuroendocrine carcinoma, NOS	Well differentiated; Grade I	Blank(s)	Blank(s)	Positive histology	T3	30	No/Unknown	41	45	3	No	No	Yes	No	Blank(s)	Blank(s)	Pancreas	Dead (attributable to this cancer dx)	Alive or dead due to cancer	8	Complete dates are available and there are more than 0 days of survival	Pancreas	Dead	One primary only	Yes	Yes	1	M1	N1	Only liver	1	44	<50	White	Pancreatic body/tail	Neuroendocrine carcinoma	I-II	T3	Yes	No/Unknown	Liver
20568	80-84 years	Male	2011	White	Pancreas	C25.2-Tail of pancreas	8140	8140/3: Adenocarcinoma, NOS	Poorly differentiated; Grade III	Blank(s)	Blank(s)	Positive histology	T3	25	Yes	71	40	0	No	No	No	Yes	Blank(s)	Blank(s)	Pancreas	Dead (attributable to this cancer dx)	Alive or dead due to cancer	11	Complete dates are available and there are more than 0 days of survival	Pancreas	Dead	One primary only	Yes	Yes	1	M1	N1	Only lung	1	84	≥65	White	Pancreatic body/tail	Adenocarcinoma	III-IV	T3	Yes	Yes	Lung
20590	70-74 years	Male	2011	Black	Pancreas	C25.2-Tail of pancreas	8246	8246/3: Neuroendocrine carcinoma, NOS	Moderately differentiated; Grade II	Blank(s)	Blank(s)	Positive histology	T2	40	No/Unknown	72	40	3	No	No	Yes	No	Blank(s)	Blank(s)	Alive	Alive or dead of other cause	Alive or dead due to cancer	93	Complete dates are available and there are more than 0 days of survival	Alive	Alive	One primary only	Yes	Yes	1	M1	N1	Only liver	1	74	≥65	Black	Pancreatic body/tail	Neuroendocrine carcinoma	I-II	T2	Yes	No/Unknown	Liver
20603	80-84 years	Male	2011	Black	Pancreas	C25.1-Body of pancreas	8140	8140/3: Adenocarcinoma, NOS	Poorly differentiated; Grade III	Blank(s)	Blank(s)	Positive histology	T2	0	Yes	30	40	3	No	No	Yes	Yes	Blank(s)	Blank(s)	Pancreas	Dead (attributable to this cancer dx)	Alive or dead due to cancer	8	Complete dates are available and there are more than 0 days of survival	Pancreas	Dead	2nd of 2 or more primaries	No	Yes	2	M1	N0	Two or more	>1	84	≥65	Black	Pancreatic body/tail	Adenocarcinoma	III-IV	T2	No	Yes	Liver+lung
20616	65-69 years	Male	2011	White	Pancreas	C25.0-Head of pancreas	8500	8500/3: Infiltrating duct carcinoma, NOS	Poorly differentiated; Grade III	Blank(s)	Blank(s)	Positive histology	T3	36	Yes	45	40	0	No	No	Yes	No	Blank(s)	Blank(s)	Pancreas	Dead (attributable to this cancer dx)	Alive or dead due to cancer	14	Complete dates are available and there are more than 0 days of survival	Pancreas	Dead	One primary only	Yes	Yes	1	M1	N1	Only liver	1	69	≥65	White	Pancreatic head	Adenocarcinoma	III-IV	T3	Yes	Yes	Liver
20619	80-84 years	Male	2011	White	Pancreas	C25.2-Tail of pancreas	8140	8140/3: Adenocarcinoma, NOS	Well differentiated; Grade I	Blank(s)	Blank(s)	Positive histology	T3	0	Yes	90	40	0	No	No	Yes	No	Blank(s)	Blank(s)	Pancreas	Dead (attributable to this cancer dx)	Alive or dead due to cancer	13	Complete dates are available and there are more than 0 days of survival	Pancreas	Dead	One primary only	Yes	Yes	1	M1	NX	Only liver	1	84	≥65	White	Pancreatic body/tail	Adenocarcinoma	I-II	T3	No	Yes	Liver
20632	60-64 years	Male	2011	White	Pancreas	C25.0-Head of pancreas	8140	8140/3: Adenocarcinoma, NOS	Poorly differentiated; Grade III	Blank(s)	Blank(s)	Positive histology	T3	0	No/Unknown	50	40	3	No	No	Yes	Yes	Blank(s)	Blank(s)	Pancreas	Dead (attributable to this cancer dx)	Alive or dead due to cancer	1	Complete dates are available and there are more than 0 days of survival	Pancreas	Dead	One primary only	Yes	Yes	1	M1	N1	Two or more	>1	64	50 ~ 64	White	Pancreatic head	Adenocarcinoma	III-IV	T3	No	No/Unknown	Liver+lung
20660	70-74 years	Male	2012	White	Pancreas	C25.3-Pancreatic duct	8140	8140/3: Adenocarcinoma, NOS	Poorly differentiated; Grade III	Blank(s)	Blank(s)	Positive histology	T2	0	No/Unknown	42	40	3	No	No	Yes	No	Blank(s)	Blank(s)	Pancreas	Dead (attributable to this cancer dx)	Alive or dead due to cancer	0	Complete dates are available and there are more than 0 days of survival	Pancreas	Dead	One primary only	Yes	Yes	1	M1	N0	Only liver	1	74	≥65	White	Pancreas other	Adenocarcinoma	III-IV	T2	No	No/Unknown	Liver
20693	70-74 years	Female	2011	Black	Pancreas	C25.0-Head of pancreas	8140	8140/3: Adenocarcinoma, NOS	Moderately differentiated; Grade II	Blank(s)	Blank(s)	Positive histology	T1	0	No/Unknown	11	40	3	No	No	Yes	No	Blank(s)	Blank(s)	Pancreas	Dead (attributable to this cancer dx)	Alive or dead due to cancer	45	Complete dates are available and there are more than 0 days of survival	Pancreas	Dead	One primary only	Yes	Yes	1	M1	N1	Only liver	1	74	≥65	Black	Pancreatic head	Adenocarcinoma	I-II	T1	No	No/Unknown	Liver
20732	20-24 years	Male	2011	White	Pancreas	C25.2-Tail of pancreas	8246	8246/3: Neuroendocrine carcinoma, NOS	Well differentiated; Grade I	Blank(s)	Blank(s)	Positive histology	T3	30	No/Unknown	65	40	1	No	No	Yes	No	Blank(s)	Blank(s)	Pancreas	Dead (attributable to this cancer dx)	Alive or dead due to cancer	45	Complete dates are available and there are more than 0 days of survival	Pancreas	Dead	One primary only	Yes	Yes	1	M1	N1	Only liver	1	24	<50	White	Pancreatic body/tail	Neuroendocrine carcinoma	I-II	T3	Yes	No/Unknown	Liver
20787	50-54 years	Male	2012	White	Pancreas	C25.0-Head of pancreas	8140	8140/3: Adenocarcinoma, NOS	Moderately differentiated; Grade II	Blank(s)	Blank(s)	Positive histology	T3	0	Yes	50	40	3	No	No	Yes	No	Blank(s)	Blank(s)	Alive	Alive or dead of other cause	Alive or dead due to cancer	77	Complete dates are available and there are more than 0 days of survival	Alive	Alive	One primary only	Yes	Yes	1	M1	N1	Only liver	1	54	50 ~ 64	White	Pancreatic head	Adenocarcinoma	I-II	T3	No	Yes	Liver
20789	55-59 years	Male	2012	White	Pancreas	C25.0-Head of pancreas	8140	8140/3: Adenocarcinoma, NOS	Well differentiated; Grade I	Blank(s)	Blank(s)	Positive histology	T3	0	Yes	30	40	3	No	No	Yes	No	Blank(s)	Blank(s)	Pancreas	Dead (attributable to this cancer dx)	Alive or dead due to cancer	2	Complete dates are available and there are more than 0 days of survival	Pancreas	Dead	One primary only	Yes	Yes	1	M1	N1	Only liver	1	59	50 ~ 64	White	Pancreatic head	Adenocarcinoma	I-II	T3	No	Yes	Liver
20790	65-69 years	Male	2012	Black	Pancreas	C25.2-Tail of pancreas	8500	8500/3: Infiltrating duct carcinoma, NOS	Moderately differentiated; Grade II	Blank(s)	Blank(s)	Positive exfoliative cytology, no positive histology	T2	0	Yes	44	40	3	No	No	Yes	No	Blank(s)	Blank(s)	Prostate	Dead (attributable to this cancer dx)	Alive or dead due to cancer	2	Complete dates are available and there are more than 0 days of survival	Prostate	Dead	One primary only	Yes	Yes	1	M1	N0	Only liver	1	69	≥65	Black	Pancreatic body/tail	Adenocarcinoma	I-II	T2	No	Yes	Liver
20811	60-64 years	Male	2012	Black	Pancreas	C25.1-Body of pancreas	8140	8140/3: Adenocarcinoma, NOS	Poorly differentiated; Grade III	Blank(s)	Blank(s)	Positive histology	T3	0	Yes	39	40	0	No	No	Yes	No	Blank(s)	Blank(s)	Pancreas	Dead (attributable to this cancer dx)	Alive or dead due to cancer	4	Complete dates are available and there are more than 0 days of survival	Pancreas	Dead	One primary only	Yes	Yes	1	M1	N1	Only liver	1	64	50 ~ 64	Black	Pancreatic body/tail	Adenocarcinoma	III-IV	T3	No	Yes	Liver
20829	60-64 years	Female	2012	White	Pancreas	C25.0-Head of pancreas	8140	8140/3: Adenocarcinoma, NOS	Moderately differentiated; Grade II	Blank(s)	Blank(s)	Positive histology	T4	0	No/Unknown	50	40	0	No	Yes	No	No	Blank(s)	Blank(s)	Pancreas	Dead (attributable to this cancer dx)	Alive or dead due to cancer	4	Complete dates are available and there are more than 0 days of survival	Pancreas	Dead	One primary only	Yes	Yes	1	M1	N0	Only brain	1	64	50 ~ 64	White	Pancreatic head	Adenocarcinoma	I-II	T4	No	No/Unknown	Brain
20833	65-69 years	Female	2012	Black	Pancreas	C25.8-Overlapping lesion of pancreas	8140	8140/3: Adenocarcinoma, NOS	Poorly differentiated; Grade III	Blank(s)	Blank(s)	Positive histology	T4	0	No/Unknown	75	40	0	No	No	Yes	No	Blank(s)	Blank(s)	Pancreas	Dead (attributable to this cancer dx)	Alive or dead due to cancer	1	Complete dates are available and there are more than 0 days of survival	Pancreas	Dead	One primary only	Yes	Yes	1	M1	N0	Only liver	1	69	≥65	Black	Pancreas other	Adenocarcinoma	III-IV	T4	No	No/Unknown	Liver
20834	55-59 years	Male	2012	White	Pancreas	C25.1-Body of pancreas	8500	8500/3: Infiltrating duct carcinoma, NOS	Moderately differentiated; Grade II	Blank(s)	Blank(s)	Positive histology	T3	40	Yes	26	40	3	No	No	Yes	No	Blank(s)	Blank(s)	Pancreas	Dead (attributable to this cancer dx)	Alive or dead due to cancer	11	Complete dates are available and there are more than 0 days of survival	Pancreas	Dead	One primary only	Yes	Yes	1	M1	N1	Only liver	1	59	50 ~ 64	White	Pancreatic body/tail	Adenocarcinoma	I-II	T3	Yes	Yes	Liver
20840	50-54 years	Female	2012	Black	Pancreas	C25.7-Other specified parts of pancreas	8500	8500/3: Infiltrating duct carcinoma, NOS	Moderately differentiated; Grade II	Blank(s)	Blank(s)	Positive histology	T4	0	Yes	42	40	3	No	No	Yes	No	Blank(s)	Blank(s)	Pancreas	Dead (attributable to this cancer dx)	Alive or dead due to cancer	24	Complete dates are available and there are more than 0 days of survival	Pancreas	Dead	One primary only	Yes	Yes	1	M1	N0	Only liver	1	54	50 ~ 64	Black	Pancreas other	Adenocarcinoma	I-II	T4	No	Yes	Liver
20859	55-59 years	Female	2012	White	Pancreas	C25.2-Tail of pancreas	8246	8246/3: Neuroendocrine carcinoma, NOS	Poorly differentiated; Grade III	Blank(s)	Blank(s)	Positive histology	T2	0	Yes	28	40	3	No	No	Yes	No	Blank(s)	Blank(s)	Lung and Bronchus	Dead (attributable to this cancer dx)	Alive or dead due to cancer	5	Complete dates are available and there are more than 0 days of survival	Lung and Bronchus	Dead	One primary only	Yes	Yes	1	M1	N0	Only liver	1	59	50 ~ 64	White	Pancreatic body/tail	Neuroendocrine carcinoma	III-IV	T2	No	Yes	Liver
20863	70-74 years	Female	2012	White	Pancreas	C25.0-Head of pancreas	8140	8140/3: Adenocarcinoma, NOS	Poorly differentiated; Grade III	Blank(s)	Blank(s)	Positive histology	T4	0	No/Unknown	58	40	0	No	No	Yes	No	Blank(s)	Blank(s)	Pancreas	Dead (attributable to this cancer dx)	Alive or dead due to cancer	0	Complete dates are available and there are more than 0 days of survival	Pancreas	Dead	One primary only	Yes	Yes	1	M1	NX	Only liver	1	74	≥65	White	Pancreatic head	Adenocarcinoma	III-IV	T4	No	No/Unknown	Liver
20875	60-64 years	Female	2012	Black	Pancreas	C25.2-Tail of pancreas	8140	8140/3: Adenocarcinoma, NOS	Moderately differentiated; Grade II	Blank(s)	Blank(s)	Positive histology	T3	0	No/Unknown	999	40	0	No	No	Yes	No	Blank(s)	Blank(s)	Pancreas	Dead (attributable to this cancer dx)	Alive or dead due to cancer	0	Complete dates are available and there are more than 0 days of survival	Pancreas	Dead	One primary only	Yes	Yes	1	M1	N0	Only liver	1	64	50 ~ 64	Black	Pancreatic body/tail	Adenocarcinoma	I-II	T3	No	No/Unknown	Liver
20894	70-74 years	Female	2012	White	Pancreas	C25.0-Head of pancreas	8140	8140/3: Adenocarcinoma, NOS	Moderately differentiated; Grade II	Blank(s)	Blank(s)	Positive histology	T4	0	Yes	40	40	3	No	No	No	Yes	Blank(s)	Blank(s)	Pancreas	Dead (attributable to this cancer dx)	Alive or dead due to cancer	34	Complete dates are available and there are more than 0 days of survival	Pancreas	Dead	One primary only	Yes	Yes	1	M1	N0	Only lung	1	74	≥65	White	Pancreatic head	Adenocarcinoma	I-II	T4	No	Yes	Lung
20958	60-64 years	Male	2012	White	Pancreas	C25.0-Head of pancreas	8140	8140/3: Adenocarcinoma, NOS	Poorly differentiated; Grade III	Blank(s)	Blank(s)	Positive histology	T2	0	Yes	37	40	3	No	No	Yes	No	Blank(s)	Blank(s)	Pancreas	Dead (attributable to this cancer dx)	Alive or dead due to cancer	2	Complete dates are available and there are more than 0 days of survival	Pancreas	Dead	One primary only	Yes	Yes	1	M1	N0	Only liver	1	64	50 ~ 64	White	Pancreatic head	Adenocarcinoma	III-IV	T2	No	Yes	Liver
20960	80-84 years	Female	2012	White	Pancreas	C25.8-Overlapping lesion of pancreas	8140	8140/3: Adenocarcinoma, NOS	Poorly differentiated; Grade III	Blank(s)	Blank(s)	Positive histology	T3	0	No/Unknown	82	40	0	No	No	Yes	No	Blank(s)	Blank(s)	Pancreas	Dead (attributable to this cancer dx)	Alive or dead due to cancer	1	Complete dates are available and there are more than 0 days of survival	Pancreas	Dead	One primary only	Yes	Yes	1	M1	N1	Only liver	1	84	≥65	White	Pancreas other	Adenocarcinoma	III-IV	T3	No	No/Unknown	Liver
20990	65-69 years	Female	2012	White	Pancreas	C25.1-Body of pancreas	8140	8140/3: Adenocarcinoma, NOS	Moderately differentiated; Grade II	Blank(s)	Blank(s)	Positive histology	T2	0	Yes	70	50	0	No	No	No	Yes	Blank(s)	Blank(s)	Pancreas	Dead (attributable to this cancer dx)	Alive or dead due to cancer	6	Complete dates are available and there are more than 0 days of survival	Pancreas	Dead	2nd of 2 or more primaries	No	Yes	2	M1	N1	Only lung	1	69	≥65	White	Pancreatic body/tail	Adenocarcinoma	I-II	T2	No	Yes	Lung
21007	55-59 years	Male	2012	Black	Pancreas	C25.2-Tail of pancreas	8500	8500/3: Infiltrating duct carcinoma, NOS	Poorly differentiated; Grade III	Blank(s)	Blank(s)	Positive microscopic confirm, method not specified	T4	0	Yes	65	40	0	No	No	Yes	No	Blank(s)	Blank(s)	Pancreas	Dead (attributable to this cancer dx)	Alive or dead due to cancer	9	Complete dates are available and there are more than 0 days of survival	Pancreas	Dead	One primary only	Yes	Yes	1	M1	N1	Only liver	1	59	50 ~ 64	Black	Pancreatic body/tail	Adenocarcinoma	III-IV	T4	No	Yes	Liver
21011	85-85 years	Male	2012	White	Pancreas	C25.8-Overlapping lesion of pancreas	8500	8500/3: Infiltrating duct carcinoma, NOS	Well differentiated; Grade I	Blank(s)	Blank(s)	Positive histology	T3	0	No/Unknown	81	40	0	No	No	Yes	No	Blank(s)	Blank(s)	Pancreas	Dead (attributable to this cancer dx)	Alive or dead due to cancer	1	Complete dates are available and there are more than 0 days of survival	Pancreas	Dead	One primary only	Yes	Yes	1	M1	N0	Only liver	1	85	≥65	White	Pancreas other	Adenocarcinoma	I-II	T3	No	No/Unknown	Liver
21026	60-64 years	Female	2012	White	Pancreas	C25.8-Overlapping lesion of pancreas	8140	8140/3: Adenocarcinoma, NOS	Moderately differentiated; Grade II	Blank(s)	Blank(s)	Positive exfoliative cytology, no positive histology	T2	0	No/Unknown	62	40	0	No	No	No	Yes	Blank(s)	Blank(s)	Pancreas	Dead (attributable to this cancer dx)	Alive or dead due to cancer	4	Complete dates are available and there are more than 0 days of survival	Pancreas	Dead	One primary only	Yes	Yes	1	M1	N0	Only lung	1	64	50 ~ 64	White	Pancreas other	Adenocarcinoma	I-II	T2	No	No/Unknown	Lung
21042	60-64 years	Female	2012	Black	Pancreas	C25.0-Head of pancreas	8140	8140/3: Adenocarcinoma, NOS	Well differentiated; Grade I	Blank(s)	Blank(s)	Positive histology	T3	0	Yes	70	40	0	Yes	No	No	Yes	Blank(s)	Blank(s)	Pancreas	Dead (attributable to this cancer dx)	Alive or dead due to cancer	7	Complete dates are available and there are more than 0 days of survival	Pancreas	Dead	One primary only	Yes	Yes	1	M1	N0	Two or more	>1	64	50 ~ 64	Black	Pancreatic head	Adenocarcinoma	I-II	T3	No	Yes	Lung+bone
21060	65-69 years	Male	2012	White	Pancreas	C25.0-Head of pancreas	8500	8500/3: Infiltrating duct carcinoma, NOS	Poorly differentiated; Grade III	Blank(s)	Blank(s)	Positive histology	T3	37	Yes	25	50	0	Yes	No	No	Yes	Blank(s)	Blank(s)	Pancreas	Dead (attributable to this cancer dx)	Alive or dead due to cancer	34	Complete dates are available and there are more than 0 days of survival	Pancreas	Dead	One primary only	Yes	Yes	1	M1	N1	Two or more	>1	69	≥65	White	Pancreatic head	Adenocarcinoma	III-IV	T3	Yes	Yes	Lung+bone
21079	50-54 years	Female	2013	Black	Pancreas	C25.0-Head of pancreas	8500	8500/3: Infiltrating duct carcinoma, NOS	Moderately differentiated; Grade II	Blank(s)	Blank(s)	Positive histology	T4	0	Yes	57	40	0	No	No	Yes	Yes	Blank(s)	Blank(s)	Pancreas	Dead (attributable to this cancer dx)	Alive or dead due to cancer	7	Complete dates are available and there are more than 0 days of survival	Pancreas	Dead	One primary only	Yes	Yes	1	M1	N0	Two or more	>1	54	50 ~ 64	Black	Pancreatic head	Adenocarcinoma	I-II	T4	No	Yes	Liver+lung
21093	70-74 years	Male	2012	White	Pancreas	C25.0-Head of pancreas	8140	8140/3: Adenocarcinoma, NOS	Poorly differentiated; Grade III	Blank(s)	Blank(s)	Positive histology	T3	0	No/Unknown	42	40	3	Yes	No	Yes	Yes	Blank(s)	Blank(s)	Pancreas	Dead (attributable to this cancer dx)	Alive or dead due to cancer	0	Complete dates are available and there are more than 0 days of survival	Pancreas	Dead	One primary only	Yes	Yes	1	M1	N1	Two or more	>1	74	≥65	White	Pancreatic head	Adenocarcinoma	III-IV	T3	No	No/Unknown	Liver+lung+bone
21106	60-64 years	Male	2012	White	Pancreas	C25.0-Head of pancreas	8140	8140/3: Adenocarcinoma, NOS	Moderately differentiated; Grade II	Blank(s)	Blank(s)	Positive histology	T4	0	Yes	61	40	0	No	No	Yes	No	Blank(s)	Blank(s)	Pancreas	Dead (attributable to this cancer dx)	Alive or dead due to cancer	4	Complete dates are available and there are more than 0 days of survival	Pancreas	Dead	One primary only	Yes	Yes	1	M1	N1	Only liver	1	64	50 ~ 64	White	Pancreatic head	Adenocarcinoma	I-II	T4	No	Yes	Liver
21126	45-49 years	Male	2013	White	Pancreas	C25.2-Tail of pancreas	8140	8140/3: Adenocarcinoma, NOS	Moderately differentiated; Grade II	Blank(s)	Blank(s)	Positive histology	T3	0	Yes	61	40	3	No	No	No	Yes	Blank(s)	Blank(s)	Pancreas	Dead (attributable to this cancer dx)	Alive or dead due to cancer	18	Complete dates are available and there are more than 0 days of survival	Pancreas	Dead	One primary only	Yes	Yes	1	M1	N1	Only lung	1	49	<50	White	Pancreatic body/tail	Adenocarcinoma	I-II	T3	No	Yes	Lung
21140	65-69 years	Female	2013	White	Pancreas	C25.8-Overlapping lesion of pancreas	8500	8500/3: Infiltrating duct carcinoma, NOS	Well differentiated; Grade I	Blank(s)	Blank(s)	Positive histology	T2	0	No/Unknown	64	40	0	No	No	Yes	No	Blank(s)	Blank(s)	Pancreas	Dead (attributable to this cancer dx)	Alive or dead due to cancer	1	Complete dates are available and there are more than 0 days of survival	Pancreas	Dead	One primary only	Yes	Yes	1	M1	N0	Only liver	1	69	≥65	White	Pancreas other	Adenocarcinoma	I-II	T2	No	No/Unknown	Liver
21146	50-54 years	Male	2012	White	Pancreas	C25.0-Head of pancreas	8140	8140/3: Adenocarcinoma, NOS	Poorly differentiated; Grade III	Blank(s)	Blank(s)	Positive histology	T4	0	Yes	40	40	0	Yes	No	No	No	Blank(s)	Blank(s)	Pancreas	Dead (attributable to this cancer dx)	Alive or dead due to cancer	6	Complete dates are available and there are more than 0 days of survival	Pancreas	Dead	One primary only	Yes	Yes	1	M1	N0	Only bone	1	54	50 ~ 64	White	Pancreatic head	Adenocarcinoma	III-IV	T4	No	Yes	Bone
21147	60-64 years	Male	2013	White	Pancreas	C25.0-Head of pancreas	8246	8246/3: Neuroendocrine carcinoma, NOS	Poorly differentiated; Grade III	Blank(s)	Blank(s)	Positive histology	T3	0	Yes	75	40	3	No	No	Yes	Yes	Blank(s)	Blank(s)	Pancreas	Dead (attributable to this cancer dx)	Alive or dead due to cancer	13	Complete dates are available and there are more than 0 days of survival	Pancreas	Dead	One primary only	Yes	Yes	1	M1	N0	Two or more	>1	64	50 ~ 64	White	Pancreatic head	Neuroendocrine carcinoma	III-IV	T3	No	Yes	Liver+lung
21175	70-74 years	Female	2013	White	Pancreas	C25.8-Overlapping lesion of pancreas	8140	8140/3: Adenocarcinoma, NOS	Moderately differentiated; Grade II	Blank(s)	Blank(s)	Positive histology	T4	0	No/Unknown	73	40	0	No	No	Yes	No	Blank(s)	Blank(s)	Pancreas	Dead (attributable to this cancer dx)	Alive or dead due to cancer	4	Complete dates are available and there are more than 0 days of survival	Pancreas	Dead	One primary only	Yes	Yes	1	M1	N1	Only liver	1	74	≥65	White	Pancreas other	Adenocarcinoma	I-II	T4	No	No/Unknown	Liver
21184	70-74 years	Female	2013	White	Pancreas	C25.1-Body of pancreas	8140	8140/3: Adenocarcinoma, NOS	Well differentiated; Grade I	Blank(s)	Blank(s)	Positive histology	T3	0	Yes	44	40	0	No	No	Yes	No	Blank(s)	Blank(s)	Pancreas	Dead (attributable to this cancer dx)	Alive or dead due to cancer	13	Complete dates are available and there are more than 0 days of survival	Pancreas	Dead	One primary only	Yes	Yes	1	M1	N1	Only liver	1	74	≥65	White	Pancreatic body/tail	Adenocarcinoma	I-II	T3	No	Yes	Liver
21185	55-59 years	Male	2012	White	Pancreas	C25.2-Tail of pancreas	8140	8140/3: Adenocarcinoma, NOS	Poorly differentiated; Grade III	Blank(s)	Blank(s)	Positive histology	T3	0	No/Unknown	65	40	3	No	No	No	Yes	Blank(s)	Blank(s)	Pancreas	Dead (attributable to this cancer dx)	Alive or dead due to cancer	1	Complete dates are available and there are more than 0 days of survival	Pancreas	Dead	One primary only	Yes	Yes	1	M1	N0	Only lung	1	59	50 ~ 64	White	Pancreatic body/tail	Adenocarcinoma	III-IV	T3	No	No/Unknown	Lung
21191	45-49 years	Male	2013	White	Pancreas	C25.0-Head of pancreas	8500	8500/3: Infiltrating duct carcinoma, NOS	Poorly differentiated; Grade III	Blank(s)	Blank(s)	Positive histology	T4	0	Yes	43	50	3	No	No	No	Yes	Blank(s)	Blank(s)	Pancreas	Dead (attributable to this cancer dx)	Alive or dead due to cancer	9	Complete dates are available and there are more than 0 days of survival	Pancreas	Dead	One primary only	Yes	Yes	1	M1	N1	Only lung	1	49	<50	White	Pancreatic head	Adenocarcinoma	III-IV	T4	No	Yes	Lung
21205	35-39 years	Male	2013	White	Pancreas	C25.8-Overlapping lesion of pancreas	8246	8246/3: Neuroendocrine carcinoma, NOS	Moderately differentiated; Grade II	Blank(s)	Blank(s)	Positive histology	T2	0	No/Unknown	94	50	3	No	No	Yes	No	Blank(s)	Blank(s)	Alive	Alive or dead of other cause	Alive or dead due to cancer	68	Complete dates are available and there are more than 0 days of survival	Alive	Alive	One primary only	Yes	Yes	1	M1	N1	Only liver	1	39	<50	White	Pancreas other	Neuroendocrine carcinoma	I-II	T2	No	No/Unknown	Liver
21209	75-79 years	Female	2013	White	Pancreas	C25.1-Body of pancreas	8140	8140/3: Adenocarcinoma, NOS	Poorly differentiated; Grade III	Blank(s)	Blank(s)	Positive histology	T3	0	Yes	40	40	3	No	No	Yes	No	Blank(s)	Blank(s)	Pancreas	Dead (attributable to this cancer dx)	Alive or dead due to cancer	13	Complete dates are available and there are more than 0 days of survival	Pancreas	Dead	One primary only	Yes	Yes	1	M1	N0	Only liver	1	79	≥65	White	Pancreatic body/tail	Adenocarcinoma	III-IV	T3	No	Yes	Liver
21225	60-64 years	Female	2012	White	Pancreas	C25.8-Overlapping lesion of pancreas	8246	8246/3: Neuroendocrine carcinoma, NOS	Well differentiated; Grade I	Blank(s)	Blank(s)	Positive histology	T3	30	No/Unknown	40	40	3	No	No	Yes	No	Blank(s)	Blank(s)	Alive	Alive or dead of other cause	Alive or dead due to cancer	79	Complete dates are available and there are more than 0 days of survival	Alive	Alive	One primary only	Yes	Yes	1	M1	N1	Only liver	1	64	50 ~ 64	White	Pancreas other	Neuroendocrine carcinoma	I-II	T3	Yes	No/Unknown	Liver
21264	60-64 years	Male	2013	White	Pancreas	C25.1-Body of pancreas	8140	8140/3: Adenocarcinoma, NOS	Moderately differentiated; Grade II	Blank(s)	Blank(s)	Positive histology	T3	0	Yes	45	40	3	No	No	Yes	No	Blank(s)	Blank(s)	Pancreas	Dead (attributable to this cancer dx)	Alive or dead due to cancer	19	Complete dates are available and there are more than 0 days of survival	Pancreas	Dead	2nd of 2 or more primaries	No	Yes	2	M1	N0	Only liver	1	64	50 ~ 64	White	Pancreatic body/tail	Adenocarcinoma	I-II	T3	No	Yes	Liver
21295	70-74 years	Female	2013	Black	Pancreas	C25.2-Tail of pancreas	8500	8500/3: Infiltrating duct carcinoma, NOS	Moderately differentiated; Grade II	Blank(s)	Blank(s)	Positive exfoliative cytology, no positive histology	T3	0	Yes	70	40	0	No	No	Yes	No	Blank(s)	Blank(s)	Pancreas	Dead (attributable to this cancer dx)	Alive or dead due to cancer	36	Complete dates are available and there are more than 0 days of survival	Pancreas	Dead	One primary only	Yes	Yes	1	M1	N0	Only liver	1	74	≥65	Black	Pancreatic body/tail	Adenocarcinoma	I-II	T3	No	Yes	Liver
21359	65-69 years	Female	2013	White	Pancreas	C25.2-Tail of pancreas	8140	8140/3: Adenocarcinoma, NOS	Well differentiated; Grade I	Blank(s)	Blank(s)	Positive histology	T3	0	No/Unknown	57	40	3	No	No	No	Yes	Blank(s)	Blank(s)	Pancreas	Dead (attributable to this cancer dx)	Alive or dead due to cancer	4	Complete dates are available and there are more than 0 days of survival	Pancreas	Dead	One primary only	Yes	Yes	1	M1	N1	Only lung	1	69	≥65	White	Pancreatic body/tail	Adenocarcinoma	I-II	T3	No	No/Unknown	Lung
21371	70-74 years	Male	2013	White	Pancreas	C25.0-Head of pancreas	8140	8140/3: Adenocarcinoma, NOS	Well differentiated; Grade I	Blank(s)	Blank(s)	Positive histology	T2	0	Yes	62	40	0	No	No	No	Yes	Blank(s)	Blank(s)	Pancreas	Dead (attributable to this cancer dx)	Alive or dead due to cancer	20	Complete dates are available and there are more than 0 days of survival	Pancreas	Dead	One primary only	Yes	Yes	1	M1	N0	Only lung	1	74	≥65	White	Pancreatic head	Adenocarcinoma	I-II	T2	No	Yes	Lung
21372	45-49 years	Male	2013	White	Pancreas	C25.0-Head of pancreas	8140	8140/3: Adenocarcinoma, NOS	Poorly differentiated; Grade III	Blank(s)	Blank(s)	Positive exfoliative cytology, no positive histology	T4	0	Yes	46	40	0	No	No	No	Yes	Blank(s)	Blank(s)	Pancreas	Dead (attributable to this cancer dx)	Alive or dead due to cancer	16	Complete dates are available and there are more than 0 days of survival	Pancreas	Dead	One primary only	Yes	Yes	1	M1	N1	Only lung	1	49	<50	White	Pancreatic head	Adenocarcinoma	III-IV	T4	No	Yes	Lung
21375	65-69 years	Female	2013	White	Pancreas	C25.0-Head of pancreas	8140	8140/3: Adenocarcinoma, NOS	Poorly differentiated; Grade III	Blank(s)	Blank(s)	Positive histology	T3	0	No/Unknown	999	40	0	No	No	Yes	Yes	Blank(s)	Blank(s)	Pancreas	Dead (attributable to this cancer dx)	Alive or dead due to cancer	2	Complete dates are available and there are more than 0 days of survival	Pancreas	Dead	One primary only	Yes	Yes	1	M1	N1	Two or more	>1	69	≥65	White	Pancreatic head	Adenocarcinoma	III-IV	T3	No	No/Unknown	Liver+lung
21404	60-64 years	Female	2013	Black	Pancreas	C25.1-Body of pancreas	8140	8140/3: Adenocarcinoma, NOS	Moderately differentiated; Grade II	Blank(s)	Blank(s)	Positive histology	T2	0	Yes	45	40	0	No	No	No	Yes	Blank(s)	Blank(s)	Pancreas	Dead (attributable to this cancer dx)	Alive or dead due to cancer	7	Complete dates are available and there are more than 0 days of survival	Pancreas	Dead	One primary only	Yes	Yes	1	M1	N0	Only lung	1	64	50 ~ 64	Black	Pancreatic body/tail	Adenocarcinoma	I-II	T2	No	Yes	Lung
21419	85-85 years	Male	2013	White	Pancreas	C25.0-Head of pancreas	8140	8140/3: Adenocarcinoma, NOS	Poorly differentiated; Grade III	Blank(s)	Blank(s)	Positive histology	T3	0	No/Unknown	31	40	3	No	No	Yes	No	Blank(s)	Blank(s)	Pancreas	Dead (attributable to this cancer dx)	Alive or dead due to cancer	5	Complete dates are available and there are more than 0 days of survival	Pancreas	Dead	One primary only	Yes	Yes	1	M1	N0	Only liver	1	85	≥65	White	Pancreatic head	Adenocarcinoma	III-IV	T3	No	No/Unknown	Liver
21422	75-79 years	Female	2013	White	Pancreas	C25.1-Body of pancreas	8140	8140/3: Adenocarcinoma, NOS	Poorly differentiated; Grade III	Blank(s)	Blank(s)	Positive exfoliative cytology, no positive histology	T4	0	No/Unknown	40	60	0	No	No	Yes	No	Blank(s)	Blank(s)	Pancreas	Dead (attributable to this cancer dx)	Alive or dead due to cancer	0	Complete dates are available and there are more than 0 days of survival	Pancreas	Dead	One primary only	Yes	Yes	1	M1	N0	Only liver	1	79	≥65	White	Pancreatic body/tail	Adenocarcinoma	III-IV	T4	No	No/Unknown	Liver
21429	50-54 years	Female	2013	White	Pancreas	C25.1-Body of pancreas	8500	8500/3: Infiltrating duct carcinoma, NOS	Moderately differentiated; Grade II	Blank(s)	Blank(s)	Positive histology	T4	0	Yes	57	40	0	No	No	Yes	No	Blank(s)	Blank(s)	Pancreas	Dead (attributable to this cancer dx)	Alive or dead due to cancer	18	Complete dates are available and there are more than 0 days of survival	Pancreas	Dead	One primary only	Yes	Yes	1	M1	N0	Only liver	1	54	50 ~ 64	White	Pancreatic body/tail	Adenocarcinoma	I-II	T4	No	Yes	Liver
21473	65-69 years	Male	2013	White	Pancreas	C25.1-Body of pancreas	8140	8140/3: Adenocarcinoma, NOS	Poorly differentiated; Grade III	Blank(s)	Blank(s)	Positive exfoliative cytology, no positive histology	T3	0	No/Unknown	33	40	0	No	No	Yes	No	Blank(s)	Blank(s)	Pancreas	Dead (attributable to this cancer dx)	Alive or dead due to cancer	1	Complete dates are available and there are more than 0 days of survival	Pancreas	Dead	One primary only	Yes	Yes	1	M1	N1	Only liver	1	69	≥65	White	Pancreatic body/tail	Adenocarcinoma	III-IV	T3	No	No/Unknown	Liver
21479	55-59 years	Male	2013	White	Pancreas	C25.0-Head of pancreas	8140	8140/3: Adenocarcinoma, NOS	Undifferentiated; anaplastic; Grade IV	Blank(s)	Blank(s)	Positive histology	T4	0	Yes	49	40	3	No	No	Yes	No	Blank(s)	Blank(s)	Pancreas	Dead (attributable to this cancer dx)	Alive or dead due to cancer	61	Complete dates are available and there are more than 0 days of survival	Pancreas	Dead	1st of 2 or more primaries	Yes	Yes	2	M1	N1	Only liver	1	59	50 ~ 64	White	Pancreatic head	Adenocarcinoma	III-IV	T4	No	Yes	Liver
21481	65-69 years	Female	2013	Black	Pancreas	C25.0-Head of pancreas	8140	8140/3: Adenocarcinoma, NOS	Moderately differentiated; Grade II	Blank(s)	Blank(s)	Positive histology	T3	0	Yes	999	40	3	No	No	Yes	No	Blank(s)	Blank(s)	Pancreas	Dead (attributable to this cancer dx)	Alive or dead due to cancer	18	Complete dates are available and there are more than 0 days of survival	Pancreas	Dead	One primary only	Yes	Yes	1	M1	N0	Only liver	1	69	≥65	Black	Pancreatic head	Adenocarcinoma	I-II	T3	No	Yes	Liver
21495	80-84 years	Male	2013	White	Pancreas	C25.0-Head of pancreas	8140	8140/3: Adenocarcinoma, NOS	Poorly differentiated; Grade III	Blank(s)	Blank(s)	Positive histology	T3	0	Yes	42	40	0	No	No	Yes	Yes	Blank(s)	Blank(s)	Pancreas	Dead (attributable to this cancer dx)	Alive or dead due to cancer	21	Complete dates are available and there are more than 0 days of survival	Pancreas	Dead	One primary only	Yes	Yes	1	M1	N1	Two or more	>1	84	≥65	White	Pancreatic head	Adenocarcinoma	III-IV	T3	No	Yes	Liver+lung
21524	30-34 years	Female	2014	Asian or Pacific Islander	Pancreas	C25.2-Tail of pancreas	8246	8246/3: Neuroendocrine carcinoma, NOS	Well differentiated; Grade I	Blank(s)	Blank(s)	Positive histology	T2	0	No/Unknown	66	40	3	Yes	No	Yes	No	Blank(s)	Blank(s)	In situ, benign or unknown behavior neoplasm	Dead (attributable to this cancer dx)	Alive or dead due to cancer	40	Complete dates are available and there are more than 0 days of survival	In situ, benign or unknown behavior neoplasm	Dead	One primary only	Yes	Yes	1	M1	N1	Two or more	>1	34	<50	Other	Pancreatic body/tail	Neuroendocrine carcinoma	I-II	T2	No	No/Unknown	Liver+bone
21581	75-79 years	Female	2014	Black	Pancreas	C25.1-Body of pancreas	8140	8140/3: Adenocarcinoma, NOS	Moderately differentiated; Grade II	Blank(s)	Blank(s)	Positive histology	T2	0	Yes	65	40	3	No	No	Yes	Yes	Blank(s)	Blank(s)	Pancreas	Dead (attributable to this cancer dx)	Alive or dead due to cancer	8	Complete dates are available and there are more than 0 days of survival	Pancreas	Dead	One primary only	Yes	Yes	1	M1	N0	Two or more	>1	79	≥65	Black	Pancreatic body/tail	Adenocarcinoma	I-II	T2	No	Yes	Liver+lung
21584	65-69 years	Female	2014	White	Pancreas	C25.8-Overlapping lesion of pancreas	8140	8140/3: Adenocarcinoma, NOS	Poorly differentiated; Grade III	Blank(s)	Blank(s)	Positive histology	T4	0	Yes	48	40	3	No	No	Yes	No	Blank(s)	Blank(s)	Pancreas	Dead (attributable to this cancer dx)	Alive or dead due to cancer	7	Complete dates are available and there are more than 0 days of survival	Pancreas	Dead	One primary only	Yes	Yes	1	M1	N0	Only liver	1	69	≥65	White	Pancreas other	Adenocarcinoma	III-IV	T4	No	Yes	Liver
21614	60-64 years	Female	2014	White	Pancreas	C25.0-Head of pancreas	8140	8140/3: Adenocarcinoma, NOS	Poorly differentiated; Grade III	Blank(s)	Blank(s)	Positive histology	T3	0	Yes	50	40	0	No	No	Yes	No	Blank(s)	Blank(s)	Pancreas	Dead (attributable to this cancer dx)	Alive or dead due to cancer	46	Complete dates are available and there are more than 0 days of survival	Pancreas	Dead	One primary only	Yes	Yes	1	M1	N1	Only liver	1	64	50 ~ 64	White	Pancreatic head	Adenocarcinoma	III-IV	T3	No	Yes	Liver
21624	60-64 years	Female	2013	White	Pancreas	C25.1-Body of pancreas	8140	8140/3: Adenocarcinoma, NOS	Moderately differentiated; Grade II	Blank(s)	Blank(s)	Positive histology	T2	0	No/Unknown	60	40	3	No	No	Yes	No	Blank(s)	Blank(s)	Pancreas	Dead (attributable to this cancer dx)	Alive or dead due to cancer	0	Complete dates are available and there are more than 0 days of survival	Pancreas	Dead	One primary only	Yes	Yes	1	M1	N1	Only liver	1	64	50 ~ 64	White	Pancreatic body/tail	Adenocarcinoma	I-II	T2	No	No/Unknown	Liver
21628	70-74 years	Male	2015	White	Pancreas	C25.0-Head of pancreas	8140	8140/3: Adenocarcinoma, NOS	Undifferentiated; anaplastic; Grade IV	Blank(s)	Blank(s)	Positive exfoliative cytology, no positive histology	T3	0	No/Unknown	45	40	0	No	No	Yes	No	Blank(s)	Blank(s)	Pancreas	Dead (attributable to this cancer dx)	Alive or dead due to cancer	2	Complete dates are available and there are more than 0 days of survival	Pancreas	Dead	2nd of 2 or more primaries	No	Yes	2	M1	N0	Only liver	1	74	≥65	White	Pancreatic head	Adenocarcinoma	III-IV	T3	No	No/Unknown	Liver
21669	65-69 years	Male	2013	Black	Pancreas	C25.0-Head of pancreas	8140	8140/3: Adenocarcinoma, NOS	Poorly differentiated; Grade III	Blank(s)	Blank(s)	Positive histology	T2	0	No/Unknown	55	40	0	No	No	Yes	No	Blank(s)	Blank(s)	Pancreas	Dead (attributable to this cancer dx)	Alive or dead due to cancer	0	Complete dates are available and there are more than 0 days of survival	Pancreas	Dead	One primary only	Yes	Yes	1	M1	N0	Only liver	1	69	≥65	Black	Pancreatic head	Adenocarcinoma	III-IV	T2	No	No/Unknown	Liver
21703	65-69 years	Male	2014	White	Pancreas	C25.0-Head of pancreas	8140	8140/3: Adenocarcinoma, NOS	Poorly differentiated; Grade III	Blank(s)	Blank(s)	Positive histology	T2	0	No/Unknown	33	40	3	No	No	Yes	Yes	Blank(s)	Blank(s)	Pancreas	Dead (attributable to this cancer dx)	Alive or dead due to cancer	0	Complete dates are available and there are more than 0 days of survival	Pancreas	Dead	One primary only	Yes	Yes	1	M1	N0	Two or more	>1	69	≥65	White	Pancreatic head	Adenocarcinoma	III-IV	T2	No	No/Unknown	Liver+lung
21720	75-79 years	Female	2014	White	Pancreas	C25.0-Head of pancreas	8140	8140/3: Adenocarcinoma, NOS	Poorly differentiated; Grade III	Blank(s)	Blank(s)	Positive histology	T3	37	No/Unknown	995	40	3	No	No	Yes	No	Blank(s)	Blank(s)	Pancreas	Dead (attributable to this cancer dx)	Alive or dead due to cancer	3	Complete dates are available and there are more than 0 days of survival	Pancreas	Dead	One primary only	Yes	Yes	1	M1	N1	Only liver	1	79	≥65	White	Pancreatic head	Adenocarcinoma	III-IV	T3	Yes	No/Unknown	Liver
21759	70-74 years	Male	2014	Black	Pancreas	C25.8-Overlapping lesion of pancreas	8140	8140/3: Adenocarcinoma, NOS	Moderately differentiated; Grade II	Blank(s)	Blank(s)	Positive histology	T2	0	No/Unknown	55	40	0	Yes	No	No	No	Blank(s)	Blank(s)	Pancreas	Dead (attributable to this cancer dx)	Alive or dead due to cancer	0	Complete dates are available and there are more than 0 days of survival	Pancreas	Dead	One primary only	Yes	Yes	1	M1	N0	Only bone	1	74	≥65	Black	Pancreas other	Adenocarcinoma	I-II	T2	No	No/Unknown	Bone
21761	80-84 years	Female	2014	White	Pancreas	C25.2-Tail of pancreas	8500	8500/3: Infiltrating duct carcinoma, NOS	Moderately differentiated; Grade II	Blank(s)	Blank(s)	Positive histology	T3	37	No/Unknown	80	40	0	No	No	No	Yes	Blank(s)	Blank(s)	Pancreas	Dead (attributable to this cancer dx)	Alive or dead due to cancer	3	Complete dates are available and there are more than 0 days of survival	Pancreas	Dead	One primary only	Yes	Yes	1	M1	N0	Only lung	1	84	≥65	White	Pancreatic body/tail	Adenocarcinoma	I-II	T3	Yes	No/Unknown	Lung
21811	65-69 years	Female	2014	White	Pancreas	C25.0-Head of pancreas	8140	8140/3: Adenocarcinoma, NOS	Poorly differentiated; Grade III	Blank(s)	Blank(s)	Positive histology	T2	0	Yes	69	40	3	No	No	Yes	No	Blank(s)	Blank(s)	Pancreas	Dead (attributable to this cancer dx)	Alive or dead due to cancer	13	Complete dates are available and there are more than 0 days of survival	Pancreas	Dead	One primary only	Yes	Yes	1	M1	N0	Only liver	1	69	≥65	White	Pancreatic head	Adenocarcinoma	III-IV	T2	No	Yes	Liver
21817	65-69 years	Male	2014	White	Pancreas	C25.0-Head of pancreas	8500	8500/3: Infiltrating duct carcinoma, NOS	Moderately differentiated; Grade II	Blank(s)	Blank(s)	Positive histology	T1	0	No/Unknown	13	40	0	Yes	No	No	Yes	Blank(s)	Blank(s)	Pancreas	Dead (attributable to this cancer dx)	Alive or dead due to cancer	0	Complete dates are available and there are more than 0 days of survival	Pancreas	Dead	One primary only	Yes	Yes	1	M1	N0	Two or more	>1	69	≥65	White	Pancreatic head	Adenocarcinoma	I-II	T1	No	No/Unknown	Lung+bone
21835	65-69 years	Male	2014	Black	Pancreas	C25.2-Tail of pancreas	8500	8500/3: Infiltrating duct carcinoma, NOS	Moderately differentiated; Grade II	Blank(s)	Blank(s)	Positive histology	T2	0	Yes	29	40	3	No	No	Yes	No	Blank(s)	Blank(s)	Pancreas	Dead (attributable to this cancer dx)	Alive or dead due to cancer	5	Complete dates are available and there are more than 0 days of survival	Pancreas	Dead	One primary only	Yes	Yes	1	M1	N1	Only liver	1	69	≥65	Black	Pancreatic body/tail	Adenocarcinoma	I-II	T2	No	Yes	Liver
21841	45-49 years	Male	2014	White	Pancreas	C25.2-Tail of pancreas	8140	8140/3: Adenocarcinoma, NOS	Moderately differentiated; Grade II	Blank(s)	Blank(s)	Positive histology	T2	0	Yes	48	40	0	No	No	Yes	No	Blank(s)	Blank(s)	Pancreas	Dead (attributable to this cancer dx)	Alive or dead due to cancer	6	Complete dates are available and there are more than 0 days of survival	Pancreas	Dead	One primary only	Yes	Yes	1	M1	N0	Only liver	1	49	<50	White	Pancreatic body/tail	Adenocarcinoma	I-II	T2	No	Yes	Liver
21843	60-64 years	Male	2014	White	Pancreas	C25.0-Head of pancreas	8140	8140/3: Adenocarcinoma, NOS	Moderately differentiated; Grade II	Blank(s)	Blank(s)	Positive histology	T2	0	Yes	35	50	3	No	No	No	Yes	Blank(s)	Blank(s)	Pancreas	Dead (attributable to this cancer dx)	Alive or dead due to cancer	13	Complete dates are available and there are more than 0 days of survival	Pancreas	Dead	One primary only	Yes	Yes	1	M1	N1	Only lung	1	64	50 ~ 64	White	Pancreatic head	Adenocarcinoma	I-II	T2	No	Yes	Lung
21881	75-79 years	Female	2014	Black	Pancreas	C25.8-Overlapping lesion of pancreas	8500	8500/3: Infiltrating duct carcinoma, NOS	Poorly differentiated; Grade III	Blank(s)	Blank(s)	Positive histology	T4	0	Yes	55	40	0	No	No	Yes	No	Blank(s)	Blank(s)	Pancreas	Dead (attributable to this cancer dx)	Alive or dead due to cancer	9	Complete dates are available and there are more than 0 days of survival	Pancreas	Dead	One primary only	Yes	Yes	1	M1	N0	Only liver	1	79	≥65	Black	Pancreas other	Adenocarcinoma	III-IV	T4	No	Yes	Liver
21949	70-74 years	Male	2014	White	Pancreas	C25.8-Overlapping lesion of pancreas	8140	8140/3: Adenocarcinoma, NOS	Undifferentiated; anaplastic; Grade IV	Blank(s)	Blank(s)	Positive exfoliative cytology, no positive histology	T2	0	Yes	54	40	0	No	No	Yes	No	Blank(s)	Blank(s)	Pancreas	Dead (attributable to this cancer dx)	Alive or dead due to cancer	17	Complete dates are available and there are more than 0 days of survival	Pancreas	Dead	One primary only	Yes	Yes	1	M1	N0	Only liver	1	74	≥65	White	Pancreas other	Adenocarcinoma	III-IV	T2	No	Yes	Liver
21956	80-84 years	Male	2015	White	Pancreas	C25.0-Head of pancreas	8500	8500/3: Infiltrating duct carcinoma, NOS	Poorly differentiated; Grade III	Blank(s)	Blank(s)	Positive histology	T3	0	Yes	50	40	0	No	No	Yes	No	Blank(s)	Blank(s)	Pancreas	Dead (attributable to this cancer dx)	Alive or dead due to cancer	37	Complete dates are available and there are more than 0 days of survival	Pancreas	Dead	2nd of 2 or more primaries	No	Yes	2	M1	N0	Only liver	1	84	≥65	White	Pancreatic head	Adenocarcinoma	III-IV	T3	No	Yes	Liver
21985	55-59 years	Female	2014	Black	Pancreas	C25.0-Head of pancreas	8140	8140/3: Adenocarcinoma, NOS	Moderately differentiated; Grade II	Blank(s)	Blank(s)	Positive histology	T4	0	Yes	39	40	3	No	No	Yes	No	Blank(s)	Blank(s)	Pancreas	Dead (attributable to this cancer dx)	Alive or dead due to cancer	15	Complete dates are available and there are more than 0 days of survival	Pancreas	Dead	One primary only	Yes	Yes	1	M1	N0	Only liver	1	59	50 ~ 64	Black	Pancreatic head	Adenocarcinoma	I-II	T4	No	Yes	Liver
22028	80-84 years	Female	2015	White	Pancreas	C25.0-Head of pancreas	8140	8140/3: Adenocarcinoma, NOS	Poorly differentiated; Grade III	Blank(s)	Blank(s)	Positive histology	T3	0	No/Unknown	50	40	3	No	No	Yes	No	Blank(s)	Blank(s)	Pancreas	Dead (attributable to this cancer dx)	Alive or dead due to cancer	1	Complete dates are available and there are more than 0 days of survival	Pancreas	Dead	One primary only	Yes	Yes	1	M1	N0	Only liver	1	84	≥65	White	Pancreatic head	Adenocarcinoma	III-IV	T3	No	No/Unknown	Liver
22030	80-84 years	Female	2015	White	Pancreas	C25.8-Overlapping lesion of pancreas	8140	8140/3: Adenocarcinoma, NOS	Poorly differentiated; Grade III	Blank(s)	Blank(s)	Positive exfoliative cytology, no positive histology	T4	0	No/Unknown	91	50	0	No	No	No	Yes	Blank(s)	Blank(s)	Pneumonia and Influenza	Alive or dead of other cause	Dead (attributable to causes other than this cancer dx)	0	Complete dates are available and there are more than 0 days of survival	Pneumonia and Influenza	Dead	One primary only	Yes	Yes	1	M1	N1	Only lung	1	84	≥65	White	Pancreas other	Adenocarcinoma	III-IV	T4	No	No/Unknown	Lung
22033	35-39 years	Female	2015	White	Pancreas	C25.0-Head of pancreas	8140	8140/3: Adenocarcinoma, NOS	Moderately differentiated; Grade II	Blank(s)	Blank(s)	Positive histology	T3	0	Yes	29	40	3	No	No	Yes	No	Blank(s)	Blank(s)	Pancreas	Dead (attributable to this cancer dx)	Alive or dead due to cancer	8	Complete dates are available and there are more than 0 days of survival	Pancreas	Dead	One primary only	Yes	Yes	1	M1	N1	Only liver	1	39	<50	White	Pancreatic head	Adenocarcinoma	I-II	T3	No	Yes	Liver
22049	60-64 years	Male	2014	Black	Pancreas	C25.0-Head of pancreas	8140	8140/3: Adenocarcinoma, NOS	Moderately differentiated; Grade II	Blank(s)	Blank(s)	Positive histology	T4	0	No/Unknown	38	40	0	Yes	No	No	Yes	Blank(s)	Blank(s)	Pancreas	Dead (attributable to this cancer dx)	Alive or dead due to cancer	0	Complete dates are available and there are more than 0 days of survival	Pancreas	Dead	One primary only	Yes	Yes	1	M1	N0	Two or more	>1	64	50 ~ 64	Black	Pancreatic head	Adenocarcinoma	I-II	T4	No	No/Unknown	Lung+bone
22064	55-59 years	Female	2015	White	Pancreas	C25.2-Tail of pancreas	8140	8140/3: Adenocarcinoma, NOS	Moderately differentiated; Grade II	Blank(s)	Blank(s)	Positive histology	T4	0	Yes	54	40	0	Yes	No	Yes	Yes	Blank(s)	Blank(s)	Pancreas	Dead (attributable to this cancer dx)	Alive or dead due to cancer	1	Complete dates are available and there are more than 0 days of survival	Pancreas	Dead	One primary only	Yes	Yes	1	M1	N1	Two or more	>1	59	50 ~ 64	White	Pancreatic body/tail	Adenocarcinoma	I-II	T4	No	Yes	Liver+lung+bone
22084	70-74 years	Female	2014	White	Pancreas	C25.2-Tail of pancreas	8140	8140/3: Adenocarcinoma, NOS	Moderately differentiated; Grade II	Blank(s)	Blank(s)	Positive histology	T3	0	No/Unknown	20	60	0	No	No	Yes	No	Blank(s)	Blank(s)	Pancreas	Dead (attributable to this cancer dx)	Alive or dead due to cancer	1	Complete dates are available and there are more than 0 days of survival	Pancreas	Dead	One primary only	Yes	Yes	1	M1	N0	Only liver	1	74	≥65	White	Pancreatic body/tail	Adenocarcinoma	I-II	T3	No	No/Unknown	Liver
22109	70-74 years	Male	2015	White	Pancreas	C25.0-Head of pancreas	8140	8140/3: Adenocarcinoma, NOS	Poorly differentiated; Grade III	Blank(s)	Blank(s)	Positive histology	T4	0	Yes	23	40	3	No	No	Yes	No	Blank(s)	Blank(s)	State DC not available or state DC available but no COD	Dead (missing/unknown COD)	Dead (missing/unknown COD)	44	Complete dates are available and there are more than 0 days of survival	State DC not available or state DC available but no COD	Dead	One primary only	Yes	Yes	1	M1	NX	Only liver	1	74	≥65	White	Pancreatic head	Adenocarcinoma	III-IV	T4	No	Yes	Liver
22116	45-49 years	Male	2015	White	Pancreas	C25.2-Tail of pancreas	8246	8246/3: Neuroendocrine carcinoma, NOS	Undifferentiated; anaplastic; Grade IV	Blank(s)	Blank(s)	Positive histology	T2	0	Yes	41	40	3	Yes	Yes	Yes	No	Blank(s)	Blank(s)	Pancreas	Dead (attributable to this cancer dx)	Alive or dead due to cancer	3	Complete dates are available and there are more than 0 days of survival	Pancreas	Dead	One primary only	Yes	Yes	1	M1	N0	Two or more	>1	49	<50	White	Pancreatic body/tail	Neuroendocrine carcinoma	III-IV	T2	No	Yes	Liver+brain+bone
22146	55-59 years	Female	2015	Black	Pancreas	C25.8-Overlapping lesion of pancreas	8246	8246/3: Neuroendocrine carcinoma, NOS	Poorly differentiated; Grade III	Blank(s)	Blank(s)	Positive histology	T2	0	No/Unknown	150	40	2	Yes	No	Yes	No	Blank(s)	Blank(s)	Pancreas	Dead (attributable to this cancer dx)	Alive or dead due to cancer	0	Complete dates are available and there are more than 0 days of survival	Pancreas	Dead	One primary only	Yes	Yes	1	M1	N1	Two or more	>1	59	50 ~ 64	Black	Pancreas other	Neuroendocrine carcinoma	III-IV	T2	No	No/Unknown	Liver+bone
22199	60-64 years	Female	2015	White	Pancreas	C25.2-Tail of pancreas	8140	8140/3: Adenocarcinoma, NOS	Moderately differentiated; Grade II	Blank(s)	Blank(s)	Positive histology	T2	0	Yes	39	40	3	No	No	Yes	No	Blank(s)	Blank(s)	Alive	Alive or dead of other cause	Alive or dead due to cancer	40	Complete dates are available and there are more than 0 days of survival	Alive	Alive	2nd of 2 or more primaries	No	Yes	2	M1	N0	Only liver	1	64	50 ~ 64	White	Pancreatic body/tail	Adenocarcinoma	I-II	T2	No	Yes	Liver
22203	65-69 years	Male	2015	Black	Pancreas	C25.0-Head of pancreas	8500	8500/3: Infiltrating duct carcinoma, NOS	Moderately differentiated; Grade II	Blank(s)	Blank(s)	Positive histology	T3	0	No/Unknown	50	40	0	Yes	No	Yes	Yes	Blank(s)	Blank(s)	Pancreas	Dead (attributable to this cancer dx)	Alive or dead due to cancer	0	Complete dates are available and there are more than 0 days of survival	Pancreas	Dead	One primary only	Yes	Yes	1	M1	N0	Two or more	>1	69	≥65	Black	Pancreatic head	Adenocarcinoma	I-II	T3	No	No/Unknown	Liver+lung+bone
22208	55-59 years	Female	2015	White	Pancreas	C25.2-Tail of pancreas	8140	8140/3: Adenocarcinoma, NOS	Moderately differentiated; Grade II	Blank(s)	Blank(s)	Positive histology	T2	0	No/Unknown	40	40	0	No	No	Yes	Yes	Blank(s)	Blank(s)	Pancreas	Dead (attributable to this cancer dx)	Alive or dead due to cancer	1	Complete dates are available and there are more than 0 days of survival	Pancreas	Dead	One primary only	Yes	Yes	1	M1	N0	Two or more	>1	59	50 ~ 64	White	Pancreatic body/tail	Adenocarcinoma	I-II	T2	No	No/Unknown	Liver+lung
22212	45-49 years	Female	2015	White	Pancreas	C25.8-Overlapping lesion of pancreas	8140	8140/3: Adenocarcinoma, NOS	Moderately differentiated; Grade II	Blank(s)	Blank(s)	Positive histology	T2	0	Yes	59	50	3	No	No	No	Yes	Blank(s)	Blank(s)	Pancreas	Dead (attributable to this cancer dx)	Alive or dead due to cancer	8	Complete dates are available and there are more than 0 days of survival	Pancreas	Dead	One primary only	Yes	Yes	1	M1	N0	Only lung	1	49	<50	White	Pancreas other	Adenocarcinoma	I-II	T2	No	Yes	Lung
22214	60-64 years	Male	2015	White	Pancreas	C25.1-Body of pancreas	8500	8500/3: Infiltrating duct carcinoma, NOS	Poorly differentiated; Grade III	Blank(s)	Blank(s)	Positive histology	T2	0	Yes	62	40	0	No	No	Yes	No	Blank(s)	Blank(s)	Pancreas	Dead (attributable to this cancer dx)	Alive or dead due to cancer	1	Complete dates are available and there are more than 0 days of survival	Pancreas	Dead	One primary only	Yes	Yes	1	M1	N1	Only liver	1	64	50 ~ 64	White	Pancreatic body/tail	Adenocarcinoma	III-IV	T2	No	Yes	Liver
22216	55-59 years	Male	2014	Black	Pancreas	C25.2-Tail of pancreas	8140	8140/3: Adenocarcinoma, NOS	Moderately differentiated; Grade II	Blank(s)	Blank(s)	Positive histology	T2	0	No/Unknown	100	40	0	Yes	No	Yes	Yes	Blank(s)	Blank(s)	Pancreas	Dead (attributable to this cancer dx)	Alive or dead due to cancer	1	Complete dates are available and there are more than 0 days of survival	Pancreas	Dead	One primary only	Yes	Yes	1	M1	N0	Two or more	>1	59	50 ~ 64	Black	Pancreatic body/tail	Adenocarcinoma	I-II	T2	No	No/Unknown	Liver+lung+bone
22217	40-44 years	Male	2014	White	Pancreas	C25.0-Head of pancreas	8140	8140/3: Adenocarcinoma, NOS	Moderately differentiated; Grade II	Blank(s)	Blank(s)	Positive histology	T2	0	No/Unknown	46	60	3	No	No	Yes	No	Blank(s)	Blank(s)	Miscellaneous Malignant Cancer	Dead (attributable to this cancer dx)	Alive or dead due to cancer	18	Complete dates are available and there are more than 0 days of survival	Miscellaneous Malignant Cancer	Dead	One primary only	Yes	Yes	1	M1	N0	Only liver	1	44	<50	White	Pancreatic head	Adenocarcinoma	I-II	T2	No	No/Unknown	Liver
22231	55-59 years	Female	2015	Black	Pancreas	C25.2-Tail of pancreas	8500	8500/3: Infiltrating duct carcinoma, NOS	Moderately differentiated; Grade II	Blank(s)	Blank(s)	Positive histology	T4	37	No/Unknown	48	40	3	No	No	Yes	No	Blank(s)	Blank(s)	Pancreas	Dead (attributable to this cancer dx)	Alive or dead due to cancer	8	Complete dates are available and there are more than 0 days of survival	Pancreas	Dead	One primary only	Yes	Yes	1	M1	N1	Only liver	1	59	50 ~ 64	Black	Pancreatic body/tail	Adenocarcinoma	I-II	T4	Yes	No/Unknown	Liver
22296	45-49 years	Male	2015	White	Pancreas	C25.0-Head of pancreas	8140	8140/3: Adenocarcinoma, NOS	Moderately differentiated; Grade II	Blank(s)	Blank(s)	Positive histology	T1	0	Yes	20	40	1	No	No	Yes	No	Blank(s)	Blank(s)	Pancreas	Dead (attributable to this cancer dx)	Alive or dead due to cancer	2	Complete dates are available and there are more than 0 days of survival	Pancreas	Dead	One primary only	Yes	Yes	1	M1	N1	Only liver	1	49	<50	White	Pancreatic head	Adenocarcinoma	I-II	T1	No	Yes	Liver
22307	80-84 years	Male	2015	White	Pancreas	C25.1-Body of pancreas	8140	8140/3: Adenocarcinoma, NOS	Poorly differentiated; Grade III	Blank(s)	Blank(s)	Positive histology	T2	0	Yes	22	40	0	No	No	Yes	No	Blank(s)	Blank(s)	Pancreas	Dead (attributable to this cancer dx)	Alive or dead due to cancer	27	Complete dates are available and there are more than 0 days of survival	Pancreas	Dead	One primary only	Yes	Yes	1	M1	N0	Only liver	1	84	≥65	White	Pancreatic body/tail	Adenocarcinoma	III-IV	T2	No	Yes	Liver
22345	70-74 years	Female	2015	White	Pancreas	C25.0-Head of pancreas	8500	8500/3: Infiltrating duct carcinoma, NOS	Poorly differentiated; Grade III	Blank(s)	Blank(s)	Positive histology	T2	37	No/Unknown	22	40	3	No	No	Yes	No	Blank(s)	Blank(s)	Pancreas	Dead (attributable to this cancer dx)	Alive or dead due to cancer	16	Complete dates are available and there are more than 0 days of survival	Pancreas	Dead	One primary only	Yes	Yes	1	M1	N1	Only liver	1	74	≥65	White	Pancreatic head	Adenocarcinoma	III-IV	T2	Yes	No/Unknown	Liver
22349	55-59 years	Male	2015	White	Pancreas	C25.1-Body of pancreas	8140	8140/3: Adenocarcinoma, NOS	Poorly differentiated; Grade III	Blank(s)	Blank(s)	Positive exfoliative cytology, no positive histology	T4	0	No/Unknown	51	40	0	No	No	Yes	No	Blank(s)	Blank(s)	Pancreas	Dead (attributable to this cancer dx)	Alive or dead due to cancer	0	Complete dates are available and there are more than 0 days of survival	Pancreas	Dead	One primary only	Yes	Yes	1	M1	N1	Only liver	1	59	50 ~ 64	White	Pancreatic body/tail	Adenocarcinoma	III-IV	T4	No	No/Unknown	Liver
22351	55-59 years	Female	2015	White	Pancreas	C25.0-Head of pancreas	8500	8500/3: Infiltrating duct carcinoma, NOS	Moderately differentiated; Grade II	Blank(s)	Blank(s)	Positive histology	T2	0	Yes	40	40	0	No	No	No	Yes	Blank(s)	Blank(s)	Pancreas	Dead (attributable to this cancer dx)	Alive or dead due to cancer	3	Complete dates are available and there are more than 0 days of survival	Pancreas	Dead	One primary only	Yes	Yes	1	M1	N0	Only lung	1	59	50 ~ 64	White	Pancreatic head	Adenocarcinoma	I-II	T2	No	Yes	Lung
22403	70-74 years	Male	2015	White	Pancreas	C25.0-Head of pancreas	8140	8140/3: Adenocarcinoma, NOS	Undifferentiated; anaplastic; Grade IV	Blank(s)	Blank(s)	Positive histology	T3	0	No/Unknown	999	40	0	Yes	No	Yes	No	Blank(s)	Blank(s)	Other Cause of Death	Alive or dead of other cause	Dead (attributable to causes other than this cancer dx)	0	Complete dates are available and there are more than 0 days of survival	Other Cause of Death	Dead	2nd of 2 or more primaries	No	Yes	2	M1	N1	Two or more	>1	74	≥65	White	Pancreatic head	Adenocarcinoma	III-IV	T3	No	No/Unknown	Liver+bone
22440	60-64 years	Female	2015	Black	Pancreas	C25.0-Head of pancreas	8500	8500/3: Infiltrating duct carcinoma, NOS	Moderately differentiated; Grade II	Blank(s)	Blank(s)	Positive exfoliative cytology, no positive histology	T3	0	No/Unknown	46	40	0	No	No	No	Yes	Blank(s)	Blank(s)	Pancreas	Dead (attributable to this cancer dx)	Alive or dead due to cancer	15	Complete dates are available and there are more than 0 days of survival	Pancreas	Dead	One primary only	Yes	Yes	1	M1	N0	Only lung	1	64	50 ~ 64	Black	Pancreatic head	Adenocarcinoma	I-II	T3	No	No/Unknown	Lung
22483	60-64 years	Female	2015	Black	Pancreas	C25.8-Overlapping lesion of pancreas	8500	8500/3: Infiltrating duct carcinoma, NOS	Poorly differentiated; Grade III	Blank(s)	Blank(s)	Positive exfoliative cytology, no positive histology	T4	0	No/Unknown	78	40	0	No	No	Yes	Yes	Blank(s)	Blank(s)	Pancreas	Dead (attributable to this cancer dx)	Alive or dead due to cancer	4	Complete dates are available and there are more than 0 days of survival	Pancreas	Dead	One primary only	Yes	Yes	1	M1	N0	Two or more	>1	64	50 ~ 64	Black	Pancreas other	Adenocarcinoma	III-IV	T4	No	No/Unknown	Liver+lung
22584	70-74 years	Male	2015	White	Pancreas	C25.2-Tail of pancreas	8246	8246/3: Neuroendocrine carcinoma, NOS	Well differentiated; Grade I	Blank(s)	Blank(s)	Positive histology	T3	30	No/Unknown	35	40	0	No	No	Yes	No	Blank(s)	Blank(s)	Pancreas	Dead (attributable to this cancer dx)	Alive or dead due to cancer	9	Complete dates are available and there are more than 0 days of survival	Pancreas	Dead	One primary only	Yes	Yes	1	M1	N0	Only liver	1	74	≥65	White	Pancreatic body/tail	Neuroendocrine carcinoma	I-II	T3	Yes	No/Unknown	Liver
22621	50-54 years	Female	2015	Black	Pancreas	C25.0-Head of pancreas	8500	8500/3: Infiltrating duct carcinoma, NOS	Poorly differentiated; Grade III	Blank(s)	Blank(s)	Positive histology	T3	0	Yes	25	40	0	No	No	Yes	No	Blank(s)	Blank(s)	Pancreas	Dead (attributable to this cancer dx)	Alive or dead due to cancer	1	Complete dates are available and there are more than 0 days of survival	Pancreas	Dead	One primary only	Yes	Yes	1	M1	N0	Only liver	1	54	50 ~ 64	Black	Pancreatic head	Adenocarcinoma	III-IV	T3	No	Yes	Liver
22663	65-69 years	Male	2015	White	Pancreas	C25.0-Head of pancreas	8140	8140/3: Adenocarcinoma, NOS	Poorly differentiated; Grade III	Blank(s)	Blank(s)	Positive histology	T3	0	Yes	35	40	3	No	No	Yes	No	Blank(s)	Blank(s)	Alive	Alive or dead of other cause	Alive or dead due to cancer	43	Complete dates are available and there are more than 0 days of survival	Alive	Alive	One primary only	Yes	Yes	1	M1	N0	Only liver	1	69	≥65	White	Pancreatic head	Adenocarcinoma	III-IV	T3	No	Yes	Liver
22730	80-84 years	Female	2015	White	Pancreas	C25.0-Head of pancreas	8140	8140/3: Adenocarcinoma, NOS	Undifferentiated; anaplastic; Grade IV	Blank(s)	Blank(s)	Positive histology	T3	0	No/Unknown	999	40	0	No	No	Yes	No	Blank(s)	Blank(s)	Pancreas	Dead (attributable to this cancer dx)	Alive or dead due to cancer	0	Complete dates are available and there are more than 0 days of survival	Pancreas	Dead	One primary only	Yes	Yes	1	M1	N0	Only liver	1	84	≥65	White	Pancreatic head	Adenocarcinoma	III-IV	T3	No	No/Unknown	Liver
24029	75-79 years	Female	2010	Asian or Pacific Islander	Pancreas	C25.0-Head of pancreas	8140	8140/3: Adenocarcinoma, NOS	Poorly differentiated; Grade III	Blank(s)	Blank(s)	Positive histology	T4	0	Yes	999	60	1	Yes	No	Yes	No	Blank(s)	Blank(s)	Pancreas	Dead (attributable to this cancer dx)	Alive or dead due to cancer	3	Complete dates are available and there are more than 0 days of survival	Pancreas	Dead	2nd of 2 or more primaries	No	Yes	2	M1	N0	Two or more	>1	79	≥65	Other	Pancreatic head	Adenocarcinoma	III-IV	T4	No	Yes	Liver+bone
24082	50-54 years	Female	2015	Asian or Pacific Islander	Pancreas	C25.0-Head of pancreas	8500	8500/3: Infiltrating duct carcinoma, NOS	Poorly differentiated; Grade III	Blank(s)	Blank(s)	Positive histology	T2	0	No/Unknown	27	40	3	No	No	Yes	No	Blank(s)	Blank(s)	Pancreas	Dead (attributable to this cancer dx)	Alive or dead due to cancer	1	Complete dates are available and there are more than 0 days of survival	Pancreas	Dead	One primary only	Yes	Yes	1	M1	N0	Only liver	1	54	50 ~ 64	Other	Pancreatic head	Adenocarcinoma	III-IV	T2	No	No/Unknown	Liver
24601	65-69 years	Male	2010	Asian or Pacific Islander	Pancreas	C25.2-Tail of pancreas	8500	8500/3: Infiltrating duct carcinoma, NOS	Poorly differentiated; Grade III	Blank(s)	Blank(s)	Positive histology	T3	60	Yes	50	40	0	No	No	Yes	Yes	Blank(s)	Blank(s)	Pancreas	Dead (attributable to this cancer dx)	Alive or dead due to cancer	4	Complete dates are available and there are more than 0 days of survival	Pancreas	Dead	3rd of 3 or more primaries	No	Yes	3	M1	N1	Two or more	>1	69	≥65	Other	Pancreatic body/tail	Adenocarcinoma	III-IV	T3	Yes	Yes	Liver+lung
25036	70-74 years	Male	2010	Asian or Pacific Islander	Pancreas	C25.0-Head of pancreas	8140	8140/3: Adenocarcinoma, NOS	Poorly differentiated; Grade III	Blank(s)	Blank(s)	Positive histology	T3	37	Yes	18	60	1	No	No	Yes	No	Blank(s)	Blank(s)	Pancreas	Dead (attributable to this cancer dx)	Alive or dead due to cancer	12	Complete dates are available and there are more than 0 days of survival	Pancreas	Dead	2nd of 2 or more primaries	No	Yes	2	M1	N0	Only liver	1	74	≥65	Other	Pancreatic head	Adenocarcinoma	III-IV	T3	Yes	Yes	Liver
25055	70-74 years	Female	2012	Asian or Pacific Islander	Pancreas	C25.8-Overlapping lesion of pancreas	8140	8140/3: Adenocarcinoma, NOS	Poorly differentiated; Grade III	Blank(s)	Blank(s)	Positive histology	T4	0	Yes	59	60	3	No	No	Yes	No	Blank(s)	Blank(s)	Pancreas	Dead (attributable to this cancer dx)	Alive or dead due to cancer	6	Complete dates are available and there are more than 0 days of survival	Pancreas	Dead	2nd of 2 or more primaries	Yes	Yes	2	M1	N1	Only liver	1	74	≥65	Other	Pancreas other	Adenocarcinoma	III-IV	T4	No	Yes	Liver
25286	80-84 years	Female	2010	Asian or Pacific Islander	Pancreas	C25.1-Body of pancreas	8140	8140/3: Adenocarcinoma, NOS	Moderately differentiated; Grade II	Blank(s)	Blank(s)	Positive histology	T4	0	No/Unknown	26	40	3	No	No	Yes	No	Blank(s)	Blank(s)	Pancreas	Dead (attributable to this cancer dx)	Alive or dead due to cancer	6	Complete dates are available and there are more than 0 days of survival	Pancreas	Dead	One primary only	Yes	Yes	1	M1	N0	Only liver	1	84	≥65	Other	Pancreatic body/tail	Adenocarcinoma	I-II	T4	No	No/Unknown	Liver
25323	65-69 years	Male	2010	Asian or Pacific Islander	Pancreas	C25.0-Head of pancreas	8500	8500/3: Infiltrating duct carcinoma, NOS	Poorly differentiated; Grade III	Blank(s)	Blank(s)	Positive histology	T2	0	Yes	26	45	3	No	No	Yes	No	Blank(s)	Blank(s)	Pancreas	Dead (attributable to this cancer dx)	Alive or dead due to cancer	8	Complete dates are available and there are more than 0 days of survival	Pancreas	Dead	One primary only	Yes	Yes	1	M1	N0	Only liver	1	69	≥65	Other	Pancreatic head	Adenocarcinoma	III-IV	T2	No	Yes	Liver
25380	65-69 years	Male	2011	Asian or Pacific Islander	Pancreas	C25.0-Head of pancreas	8246	8246/3: Neuroendocrine carcinoma, NOS	Well differentiated; Grade I	Blank(s)	Blank(s)	Positive histology	T3	0	No/Unknown	41	40	0	No	No	Yes	No	Blank(s)	Blank(s)	Pancreas	Dead (attributable to this cancer dx)	Alive or dead due to cancer	2	Complete dates are available and there are more than 0 days of survival	Pancreas	Dead	One primary only	Yes	Yes	1	M1	NX	Only liver	1	69	≥65	Other	Pancreatic head	Neuroendocrine carcinoma	I-II	T3	No	No/Unknown	Liver
25396	85-85 years	Female	2012	Asian or Pacific Islander	Pancreas	C25.1-Body of pancreas	8140	8140/3: Adenocarcinoma, NOS	Moderately differentiated; Grade II	Blank(s)	Blank(s)	Positive histology	T2	0	No/Unknown	44	40	1	No	No	Yes	No	Blank(s)	Blank(s)	Pancreas	Dead (attributable to this cancer dx)	Alive or dead due to cancer	3	Complete dates are available and there are more than 0 days of survival	Pancreas	Dead	One primary only	Yes	Yes	1	M1	N0	Only liver	1	85	≥65	Other	Pancreatic body/tail	Adenocarcinoma	I-II	T2	No	No/Unknown	Liver
25415	45-49 years	Female	2011	Asian or Pacific Islander	Pancreas	C25.0-Head of pancreas	8500	8500/3: Infiltrating duct carcinoma, NOS	Moderately differentiated; Grade II	Blank(s)	Blank(s)	Positive histology	T3	37	Yes	30	40	0	No	No	Yes	No	Blank(s)	Blank(s)	Pancreas	Dead (attributable to this cancer dx)	Alive or dead due to cancer	7	Complete dates are available and there are more than 0 days of survival	Pancreas	Dead	One primary only	Yes	Yes	1	M1	N1	Only liver	1	49	<50	Other	Pancreatic head	Adenocarcinoma	I-II	T3	Yes	Yes	Liver
25457	55-59 years	Female	2011	Asian or Pacific Islander	Pancreas	C25.0-Head of pancreas	8140	8140/3: Adenocarcinoma, NOS	Poorly differentiated; Grade III	Blank(s)	Blank(s)	Positive histology	T3	37	Yes	23	40	3	No	No	No	Yes	Blank(s)	Blank(s)	Pancreas	Dead (attributable to this cancer dx)	Alive or dead due to cancer	12	Complete dates are available and there are more than 0 days of survival	Pancreas	Dead	One primary only	Yes	Yes	1	M1	N1	Only lung	1	59	50 ~ 64	Other	Pancreatic head	Adenocarcinoma	III-IV	T3	Yes	Yes	Lung
25458	65-69 years	Female	2011	Asian or Pacific Islander	Pancreas	C25.2-Tail of pancreas	8140	8140/3: Adenocarcinoma, NOS	Poorly differentiated; Grade III	Blank(s)	Blank(s)	Positive histology	T4	0	No/Unknown	57	40	3	No	No	Yes	No	Blank(s)	Blank(s)	Diseases of Heart	Alive or dead of other cause	Dead (attributable to causes other than this cancer dx)	0	Complete dates are available and there are more than 0 days of survival	Diseases of Heart	Dead	One primary only	Yes	Yes	1	M1	N0	Only liver	1	69	≥65	Other	Pancreatic body/tail	Adenocarcinoma	III-IV	T4	No	No/Unknown	Liver
25460	70-74 years	Male	2011	Asian or Pacific Islander	Pancreas	C25.2-Tail of pancreas	8140	8140/3: Adenocarcinoma, NOS	Moderately differentiated; Grade II	Blank(s)	Blank(s)	Positive histology	T2	0	Yes	36	40	1	No	No	Yes	Yes	Blank(s)	Blank(s)	Pancreas	Dead (attributable to this cancer dx)	Alive or dead due to cancer	12	Complete dates are available and there are more than 0 days of survival	Pancreas	Dead	One primary only	Yes	Yes	1	M1	N0	Two or more	>1	74	≥65	Other	Pancreatic body/tail	Adenocarcinoma	I-II	T2	No	Yes	Liver+lung
25471	60-64 years	Male	2011	Asian or Pacific Islander	Pancreas	C25.0-Head of pancreas	8246	8246/3: Neuroendocrine carcinoma, NOS	Poorly differentiated; Grade III	Blank(s)	Blank(s)	Positive histology	T3	37	Yes	30	40	5	No	No	Yes	No	Blank(s)	Blank(s)	Pancreas	Dead (attributable to this cancer dx)	Alive or dead due to cancer	12	Complete dates are available and there are more than 0 days of survival	Pancreas	Dead	One primary only	Yes	Yes	1	M1	N1	Only liver	1	64	50 ~ 64	Other	Pancreatic head	Neuroendocrine carcinoma	III-IV	T3	Yes	Yes	Liver
25511	60-64 years	Female	2012	Asian or Pacific Islander	Pancreas	C25.0-Head of pancreas	8140	8140/3: Adenocarcinoma, NOS	Poorly differentiated; Grade III	Blank(s)	Blank(s)	Positive histology	T4	0	No/Unknown	50	40	3	No	No	Yes	No	Blank(s)	Blank(s)	Pancreas	Dead (attributable to this cancer dx)	Alive or dead due to cancer	2	Complete dates are available and there are more than 0 days of survival	Pancreas	Dead	One primary only	Yes	Yes	1	M1	N0	Only liver	1	64	50 ~ 64	Other	Pancreatic head	Adenocarcinoma	III-IV	T4	No	No/Unknown	Liver
25519	65-69 years	Male	2011	Asian or Pacific Islander	Pancreas	C25.1-Body of pancreas	8140	8140/3: Adenocarcinoma, NOS	Poorly differentiated; Grade III	Blank(s)	Blank(s)	Positive histology	T2	0	Yes	36	40	1	No	No	Yes	No	Blank(s)	Blank(s)	Pancreas	Dead (attributable to this cancer dx)	Alive or dead due to cancer	9	Complete dates are available and there are more than 0 days of survival	Pancreas	Dead	One primary only	Yes	Yes	1	M1	N0	Only liver	1	69	≥65	Other	Pancreatic body/tail	Adenocarcinoma	III-IV	T2	No	Yes	Liver
25521	75-79 years	Female	2012	Asian or Pacific Islander	Pancreas	C25.0-Head of pancreas	8140	8140/3: Adenocarcinoma, NOS	Well differentiated; Grade I	Blank(s)	Blank(s)	Positive histology	T3	0	Yes	58	50	0	No	No	Yes	No	Blank(s)	Blank(s)	Pancreas	Dead (attributable to this cancer dx)	Alive or dead due to cancer	3	Complete dates are available and there are more than 0 days of survival	Pancreas	Dead	One primary only	Yes	Yes	1	M1	N1	Only liver	1	79	≥65	Other	Pancreatic head	Adenocarcinoma	I-II	T3	No	Yes	Liver
25543	50-54 years	Female	2012	Asian or Pacific Islander	Pancreas	C25.0-Head of pancreas	8500	8500/3: Infiltrating duct carcinoma, NOS	Poorly differentiated; Grade III	Blank(s)	Blank(s)	Positive histology	T3	0	No/Unknown	36	40	0	No	No	Yes	No	Blank(s)	Blank(s)	Pancreas	Dead (attributable to this cancer dx)	Alive or dead due to cancer	0	Complete dates are available and there are more than 0 days of survival	Pancreas	Dead	One primary only	Yes	Yes	1	M1	N0	Only liver	1	54	50 ~ 64	Other	Pancreatic head	Adenocarcinoma	III-IV	T3	No	No/Unknown	Liver
25555	65-69 years	Male	2012	Asian or Pacific Islander	Pancreas	C25.8-Overlapping lesion of pancreas	8500	8500/3: Infiltrating duct carcinoma, NOS	Moderately differentiated; Grade II	Blank(s)	Blank(s)	Positive histology	T2	0	No/Unknown	50	40	3	No	No	Yes	No	Blank(s)	Blank(s)	Pancreas	Dead (attributable to this cancer dx)	Alive or dead due to cancer	13	Complete dates are available and there are more than 0 days of survival	Pancreas	Dead	One primary only	Yes	Yes	1	M1	N0	Only liver	1	69	≥65	Other	Pancreas other	Adenocarcinoma	I-II	T2	No	No/Unknown	Liver
25567	60-64 years	Male	2012	White	Pancreas	C25.2-Tail of pancreas	8140	8140/3: Adenocarcinoma, NOS	Moderately differentiated; Grade II	Blank(s)	Blank(s)	Positive histology	T3	0	Yes	64	60	3	No	No	Yes	No	Blank(s)	Blank(s)	Pancreas	Dead (attributable to this cancer dx)	Alive or dead due to cancer	9	Complete dates are available and there are more than 0 days of survival	Pancreas	Dead	One primary only	Yes	Yes	1	M1	NX	Only liver	1	64	50 ~ 64	White	Pancreatic body/tail	Adenocarcinoma	I-II	T3	No	Yes	Liver
25609	75-79 years	Female	2013	Asian or Pacific Islander	Pancreas	C25.1-Body of pancreas	8140	8140/3: Adenocarcinoma, NOS	Well differentiated; Grade I	Blank(s)	Blank(s)	Positive histology	T2	0	Yes	38	40	3	No	No	Yes	Yes	Blank(s)	Blank(s)	Lung and Bronchus	Dead (attributable to this cancer dx)	Alive or dead due to cancer	22	Complete dates are available and there are more than 0 days of survival	Lung and Bronchus	Dead	One primary only	Yes	Yes	1	M1	NX	Two or more	>1	79	≥65	Other	Pancreatic body/tail	Adenocarcinoma	I-II	T2	No	Yes	Liver+lung
25621	55-59 years	Female	2012	White	Pancreas	C25.0-Head of pancreas	8140	8140/3: Adenocarcinoma, NOS	Poorly differentiated; Grade III	Blank(s)	Blank(s)	Positive histology	T2	0	No/Unknown	24	40	3	No	No	Yes	No	Blank(s)	Blank(s)	Pancreas	Dead (attributable to this cancer dx)	Alive or dead due to cancer	6	Complete dates are available and there are more than 0 days of survival	Pancreas	Dead	One primary only	Yes	Yes	1	M1	N0	Only liver	1	59	50 ~ 64	White	Pancreatic head	Adenocarcinoma	III-IV	T2	No	No/Unknown	Liver
25653	65-69 years	Female	2012	Asian or Pacific Islander	Pancreas	C25.0-Head of pancreas	8140	8140/3: Adenocarcinoma, NOS	Poorly differentiated; Grade III	Blank(s)	Blank(s)	Positive histology	T3	0	No/Unknown	30	40	0	No	No	Yes	No	Blank(s)	Blank(s)	Pancreas	Dead (attributable to this cancer dx)	Alive or dead due to cancer	1	Complete dates are available and there are more than 0 days of survival	Pancreas	Dead	One primary only	Yes	Yes	1	M1	N1	Only liver	1	69	≥65	Other	Pancreatic head	Adenocarcinoma	III-IV	T3	No	No/Unknown	Liver
25680	65-69 years	Female	2013	White	Pancreas	C25.0-Head of pancreas	8500	8500/3: Infiltrating duct carcinoma, NOS	Moderately differentiated; Grade II	Blank(s)	Blank(s)	Positive histology	T3	37	Yes	22	40	0	No	No	Yes	No	Blank(s)	Blank(s)	Pancreas	Dead (attributable to this cancer dx)	Alive or dead due to cancer	19	Complete dates are available and there are more than 0 days of survival	Pancreas	Dead	One primary only	Yes	Yes	1	M1	N0	Only liver	1	69	≥65	White	Pancreatic head	Adenocarcinoma	I-II	T3	Yes	Yes	Liver
25706	35-39 years	Female	2013	Asian or Pacific Islander	Pancreas	C25.2-Tail of pancreas	8246	8246/3: Neuroendocrine carcinoma, NOS	Well differentiated; Grade I	Blank(s)	Blank(s)	Positive histology	T3	30	Yes	105	40	1	No	No	Yes	No	Blank(s)	Blank(s)	Alive	Alive or dead of other cause	Alive or dead due to cancer	65	Complete dates are available and there are more than 0 days of survival	Alive	Alive	One primary only	Yes	Yes	1	M1	N0	Only liver	1	39	<50	Other	Pancreatic body/tail	Neuroendocrine carcinoma	I-II	T3	Yes	Yes	Liver
25713	60-64 years	Male	2013	White	Pancreas	C25.1-Body of pancreas	8140	8140/3: Adenocarcinoma, NOS	Poorly differentiated; Grade III	Blank(s)	Blank(s)	Positive exfoliative cytology, no positive histology	T2	0	Yes	32	50	3	Yes	No	No	No	Blank(s)	Blank(s)	Pancreas	Dead (attributable to this cancer dx)	Alive or dead due to cancer	2	Complete dates are available and there are more than 0 days of survival	Pancreas	Dead	One primary only	Yes	Yes	1	M1	N1	Only bone	1	64	50 ~ 64	White	Pancreatic body/tail	Adenocarcinoma	III-IV	T2	No	Yes	Bone
25728	70-74 years	Male	2013	Asian or Pacific Islander	Pancreas	C25.8-Overlapping lesion of pancreas	8140	8140/3: Adenocarcinoma, NOS	Poorly differentiated; Grade III	Blank(s)	Blank(s)	Positive exfoliative cytology, no positive histology	T3	0	Yes	74	40	0	No	No	Yes	Yes	Blank(s)	Blank(s)	Pancreas	Dead (attributable to this cancer dx)	Alive or dead due to cancer	3	Complete dates are available and there are more than 0 days of survival	Pancreas	Dead	One primary only	Yes	Yes	1	M1	N1	Two or more	>1	74	≥65	Other	Pancreas other	Adenocarcinoma	III-IV	T3	No	Yes	Liver+lung
25749	65-69 years	Female	2013	White	Pancreas	C25.0-Head of pancreas	8140	8140/3: Adenocarcinoma, NOS	Poorly differentiated; Grade III	Blank(s)	Blank(s)	Positive histology	T2	0	Yes	29	40	1	No	No	Yes	No	Blank(s)	Blank(s)	Pancreas	Dead (attributable to this cancer dx)	Alive or dead due to cancer	8	Complete dates are available and there are more than 0 days of survival	Pancreas	Dead	One primary only	Yes	Yes	1	M1	N0	Only liver	1	69	≥65	White	Pancreatic head	Adenocarcinoma	III-IV	T2	No	Yes	Liver
25795	65-69 years	Male	2014	White	Pancreas	C25.1-Body of pancreas	8140	8140/3: Adenocarcinoma, NOS	Moderately differentiated; Grade II	Blank(s)	Blank(s)	Positive histology	T3	0	Yes	40	60	3	No	No	Yes	No	Blank(s)	Blank(s)	Pancreas	Dead (attributable to this cancer dx)	Alive or dead due to cancer	10	Complete dates are available and there are more than 0 days of survival	Pancreas	Dead	One primary only	Yes	Yes	1	M1	N0	Only liver	1	69	≥65	White	Pancreatic body/tail	Adenocarcinoma	I-II	T3	No	Yes	Liver
25828	70-74 years	Female	2013	Asian or Pacific Islander	Pancreas	C25.2-Tail of pancreas	8140	8140/3: Adenocarcinoma, NOS	Poorly differentiated; Grade III	Blank(s)	Blank(s)	Positive histology	T2	0	Yes	25	50	0	No	No	No	Yes	Blank(s)	Blank(s)	Pancreas	Dead (attributable to this cancer dx)	Alive or dead due to cancer	14	Complete dates are available and there are more than 0 days of survival	Pancreas	Dead	One primary only	Yes	Yes	1	M1	N0	Only lung	1	74	≥65	Other	Pancreatic body/tail	Adenocarcinoma	III-IV	T2	No	Yes	Lung
25832	75-79 years	Male	2014	Asian or Pacific Islander	Pancreas	C25.2-Tail of pancreas	8140	8140/3: Adenocarcinoma, NOS	Poorly differentiated; Grade III	Blank(s)	Blank(s)	Positive exfoliative cytology, no positive histology	T2	0	No/Unknown	120	40	0	Yes	No	Yes	No	Blank(s)	Blank(s)	Pancreas	Dead (attributable to this cancer dx)	Alive or dead due to cancer	2	Complete dates are available and there are more than 0 days of survival	Pancreas	Dead	One primary only	Yes	Yes	1	M1	NX	Two or more	>1	79	≥65	Other	Pancreatic body/tail	Adenocarcinoma	III-IV	T2	No	No/Unknown	Liver+bone
25835	60-64 years	Female	2014	Asian or Pacific Islander	Pancreas	C25.0-Head of pancreas	8140	8140/3: Adenocarcinoma, NOS	Poorly differentiated; Grade III	Blank(s)	Blank(s)	Positive exfoliative cytology, no positive histology	T4	0	No/Unknown	999	40	2	No	No	Yes	Yes	Blank(s)	Blank(s)	Pancreas	Dead (attributable to this cancer dx)	Alive or dead due to cancer	2	Complete dates are available and there are more than 0 days of survival	Pancreas	Dead	One primary only	Yes	Yes	1	M1	N0	Two or more	>1	64	50 ~ 64	Other	Pancreatic head	Adenocarcinoma	III-IV	T4	No	No/Unknown	Liver+lung
25913	50-54 years	Male	2015	White	Pancreas	C25.0-Head of pancreas	8140	8140/3: Adenocarcinoma, NOS	Moderately differentiated; Grade II	Blank(s)	Blank(s)	Positive histology	T3	0	Yes	41	40	3	No	No	Yes	No	Blank(s)	Blank(s)	Pancreas	Dead (attributable to this cancer dx)	Alive or dead due to cancer	16	Complete dates are available and there are more than 0 days of survival	Pancreas	Dead	One primary only	Yes	Yes	1	M1	N1	Only liver	1	54	50 ~ 64	White	Pancreatic head	Adenocarcinoma	I-II	T3	No	Yes	Liver
25932	60-64 years	Female	2015	White	Pancreas	C25.0-Head of pancreas	8140	8140/3: Adenocarcinoma, NOS	Poorly differentiated; Grade III	Blank(s)	Blank(s)	Positive exfoliative cytology, no positive histology	T4	0	Yes	50	40	0	No	No	Yes	No	Blank(s)	Blank(s)	Pancreas	Dead (attributable to this cancer dx)	Alive or dead due to cancer	0	Complete dates are available and there are more than 0 days of survival	Pancreas	Dead	One primary only	Yes	Yes	1	M1	N1	Only liver	1	64	50 ~ 64	White	Pancreatic head	Adenocarcinoma	III-IV	T4	No	Yes	Liver
25940	55-59 years	Female	2015	Asian or Pacific Islander	Pancreas	C25.2-Tail of pancreas	8140	8140/3: Adenocarcinoma, NOS	Moderately differentiated; Grade II	Blank(s)	Blank(s)	Positive exfoliative cytology, no positive histology	T3	0	Yes	64	50	0	Yes	No	Yes	Yes	Blank(s)	Blank(s)	Pancreas	Dead (attributable to this cancer dx)	Alive or dead due to cancer	6	Complete dates are available and there are more than 0 days of survival	Pancreas	Dead	One primary only	Yes	Yes	1	M1	N1	Two or more	>1	59	50 ~ 64	Other	Pancreatic body/tail	Adenocarcinoma	I-II	T3	No	Yes	Liver+lung+bone
25999	75-79 years	Male	2015	White	Pancreas	C25.0-Head of pancreas	8140	8140/3: Adenocarcinoma, NOS	Poorly differentiated; Grade III	Blank(s)	Blank(s)	Positive histology	T2	0	No/Unknown	30	40	0	No	No	Yes	Yes	Blank(s)	Blank(s)	Pancreas	Dead (attributable to this cancer dx)	Alive or dead due to cancer	0	Complete dates are available and there are more than 0 days of survival	Pancreas	Dead	One primary only	Yes	Yes	1	M1	N0	Two or more	>1	79	≥65	White	Pancreatic head	Adenocarcinoma	III-IV	T2	No	No/Unknown	Liver+lung
26032	65-69 years	Female	2015	Asian or Pacific Islander	Pancreas	C25.1-Body of pancreas	8140	8140/3: Adenocarcinoma, NOS	Poorly differentiated; Grade III	Blank(s)	Blank(s)	Positive histology	T4	0	Yes	30	40	1	No	No	Yes	Yes	Blank(s)	Blank(s)	Pancreas	Dead (attributable to this cancer dx)	Alive or dead due to cancer	1	Complete dates are available and there are more than 0 days of survival	Pancreas	Dead	One primary only	Yes	Yes	1	M1	N1	Two or more	>1	69	≥65	Other	Pancreatic body/tail	Adenocarcinoma	III-IV	T4	No	Yes	Liver+lung
26041	55-59 years	Female	2015	White	Pancreas	C25.0-Head of pancreas	8246	8246/3: Neuroendocrine carcinoma, NOS	Poorly differentiated; Grade III	Blank(s)	Blank(s)	Positive histology	T3	0	No/Unknown	85	50	3	No	No	Yes	No	Blank(s)	Blank(s)	Colon excluding Rectum	Alive or dead of other cause	Dead (attributable to causes other than this cancer dx)	1	Complete dates are available and there are more than 0 days of survival	Colon excluding Rectum	Dead	1st of 2 or more primaries	Yes	Yes	2	M1	N1	Only liver	1	59	50 ~ 64	White	Pancreatic head	Neuroendocrine carcinoma	III-IV	T3	No	No/Unknown	Liver
26073	60-64 years	Female	2015	White	Pancreas	C25.2-Tail of pancreas	8140	8140/3: Adenocarcinoma, NOS	Well differentiated; Grade I	Blank(s)	Blank(s)	Positive histology	T2	0	No/Unknown	62	40	0	No	No	Yes	No	Blank(s)	Blank(s)	Pancreas	Dead (attributable to this cancer dx)	Alive or dead due to cancer	1	Complete dates are available and there are more than 0 days of survival	Pancreas	Dead	2nd of 2 or more primaries	No	Yes	2	M1	N0	Only liver	1	64	50 ~ 64	White	Pancreatic body/tail	Adenocarcinoma	I-II	T2	No	No/Unknown	Liver
26551	75-79 years	Female	2014	White	Pancreas	C25.8-Overlapping lesion of pancreas	8246	8246/3: Neuroendocrine carcinoma, NOS	Moderately differentiated; Grade II	Blank(s)	Blank(s)	Positive histology	T3	30	No/Unknown	35	40	3	No	No	Yes	No	Blank(s)	Blank(s)	Pancreas	Dead (attributable to this cancer dx)	Alive or dead due to cancer	16	Complete dates are available and there are more than 0 days of survival	Pancreas	Dead	2nd of 2 or more primaries	No	Yes	2	M1	N1	Only liver	1	79	≥65	White	Pancreas other	Neuroendocrine carcinoma	I-II	T3	Yes	No/Unknown	Liver
26562	60-64 years	Male	2011	White	Pancreas	C25.0-Head of pancreas	8140	8140/3: Adenocarcinoma, NOS	Poorly differentiated; Grade III	Blank(s)	Blank(s)	Positive histology	T4	0	Yes	999	40	0	No	No	Yes	No	Blank(s)	Blank(s)	Pancreas	Dead (attributable to this cancer dx)	Alive or dead due to cancer	11	Complete dates are available and there are more than 0 days of survival	Pancreas	Dead	3rd of 3 or more primaries	No	Yes	3	M1	N0	Only liver	1	64	50 ~ 64	White	Pancreatic head	Adenocarcinoma	III-IV	T4	No	Yes	Liver
26587	70-74 years	Male	2014	White	Pancreas	C25.2-Tail of pancreas	8140	8140/3: Adenocarcinoma, NOS	Moderately differentiated; Grade II	Blank(s)	Blank(s)	Positive histology	T2	0	Yes	40	40	0	No	No	Yes	No	Blank(s)	Blank(s)	Pancreas	Dead (attributable to this cancer dx)	Alive or dead due to cancer	8	Complete dates are available and there are more than 0 days of survival	Pancreas	Dead	2nd of 2 or more primaries	No	Yes	2	M1	N0	Only liver	1	74	≥65	White	Pancreatic body/tail	Adenocarcinoma	I-II	T2	No	Yes	Liver
26745	80-84 years	Female	2015	White	Pancreas	C25.1-Body of pancreas	8140	8140/3: Adenocarcinoma, NOS	Poorly differentiated; Grade III	Blank(s)	Blank(s)	Positive histology	T3	0	Yes	23	40	0	No	No	Yes	Yes	Blank(s)	Blank(s)	Pancreas	Dead (attributable to this cancer dx)	Alive or dead due to cancer	16	Complete dates are available and there are more than 0 days of survival	Pancreas	Dead	2nd of 2 or more primaries	Yes	Yes	2	M1	N0	Two or more	>1	84	≥65	White	Pancreatic body/tail	Adenocarcinoma	III-IV	T3	No	Yes	Liver+lung
26750	70-74 years	Male	2010	White	Pancreas	C25.0-Head of pancreas	8140	8140/3: Adenocarcinoma, NOS	Moderately differentiated; Grade II	Blank(s)	Blank(s)	Positive histology	T2	36	Yes	48	40	3	No	No	Yes	No	Blank(s)	Blank(s)	Pancreas	Dead (attributable to this cancer dx)	Alive or dead due to cancer	4	Complete dates are available and there are more than 0 days of survival	Pancreas	Dead	3rd of 3 or more primaries	No	Yes	3	M1	N1	Only liver	1	74	≥65	White	Pancreatic head	Adenocarcinoma	I-II	T2	Yes	Yes	Liver
26827	70-74 years	Female	2010	White	Pancreas	C25.0-Head of pancreas	8140	8140/3: Adenocarcinoma, NOS	Moderately differentiated; Grade II	Blank(s)	Blank(s)	Positive exfoliative cytology, no positive histology	T2	37	No/Unknown	40	40	3	No	No	No	Yes	Blank(s)	Blank(s)	Pancreas	Dead (attributable to this cancer dx)	Alive or dead due to cancer	1	Complete dates are available and there are more than 0 days of survival	Pancreas	Dead	3rd of 3 or more primaries	No	Yes	3	M1	N1	Only lung	1	74	≥65	White	Pancreatic head	Adenocarcinoma	I-II	T2	Yes	No/Unknown	Lung
26908	80-84 years	Female	2011	White	Pancreas	C25.0-Head of pancreas	8140	8140/3: Adenocarcinoma, NOS	Moderately differentiated; Grade II	Blank(s)	Blank(s)	Positive exfoliative cytology, no positive histology	T3	0	No/Unknown	23	40	0	No	No	Yes	No	Blank(s)	Blank(s)	Pancreas	Dead (attributable to this cancer dx)	Alive or dead due to cancer	5	Complete dates are available and there are more than 0 days of survival	Pancreas	Dead	2nd of 2 or more primaries	No	Yes	2	M1	NX	Only liver	1	84	≥65	White	Pancreatic head	Adenocarcinoma	I-II	T3	No	No/Unknown	Liver
26942	80-84 years	Female	2013	White	Pancreas	C25.2-Tail of pancreas	8140	8140/3: Adenocarcinoma, NOS	Poorly differentiated; Grade III	Blank(s)	Blank(s)	Positive histology	T2	0	Yes	66	40	3	No	No	Yes	No	Blank(s)	Blank(s)	Pancreas	Dead (attributable to this cancer dx)	Alive or dead due to cancer	6	Complete dates are available and there are more than 0 days of survival	Pancreas	Dead	3rd of 3 or more primaries	No	Yes	3	M1	N0	Only liver	1	84	≥65	White	Pancreatic body/tail	Adenocarcinoma	III-IV	T2	No	Yes	Liver
26970	65-69 years	Male	2010	White	Pancreas	C25.0-Head of pancreas	8140	8140/3: Adenocarcinoma, NOS	Poorly differentiated; Grade III	Blank(s)	Blank(s)	Positive histology	T3	0	Yes	999	40	0	No	No	Yes	No	Blank(s)	Blank(s)	Pancreas	Dead (attributable to this cancer dx)	Alive or dead due to cancer	21	Complete dates are available and there are more than 0 days of survival	Pancreas	Dead	2nd of 2 or more primaries	No	Yes	2	M1	N0	Only liver	1	69	≥65	White	Pancreatic head	Adenocarcinoma	III-IV	T3	No	Yes	Liver
27062	75-79 years	Male	2011	Black	Pancreas	C25.0-Head of pancreas	8246	8246/3: Neuroendocrine carcinoma, NOS	Moderately differentiated; Grade II	Blank(s)	Blank(s)	Positive histology	T3	0	No/Unknown	60	40	3	No	No	Yes	No	Blank(s)	Blank(s)	Pancreas	Dead (attributable to this cancer dx)	Alive or dead due to cancer	12	Complete dates are available and there are more than 0 days of survival	Pancreas	Dead	2nd of 2 or more primaries	No	Yes	2	M1	N1	Only liver	1	79	≥65	Black	Pancreatic head	Neuroendocrine carcinoma	I-II	T3	No	No/Unknown	Liver
27726	60-64 years	Male	2011	White	Pancreas	C25.1-Body of pancreas	8140	8140/3: Adenocarcinoma, NOS	Poorly differentiated; Grade III	Blank(s)	Blank(s)	Positive histology	T4	0	Yes	999	60	0	No	No	Yes	No	Blank(s)	Blank(s)	Pancreas	Dead (attributable to this cancer dx)	Alive or dead due to cancer	1	Complete dates are available and there are more than 0 days of survival	Pancreas	Dead	2nd of 2 or more primaries	No	Yes	2	M1	N0	Only liver	1	64	50 ~ 64	White	Pancreatic body/tail	Adenocarcinoma	III-IV	T4	No	Yes	Liver
28213	65-69 years	Female	2011	White	Pancreas	C25.8-Overlapping lesion of pancreas	8140	8140/3: Adenocarcinoma, NOS	Poorly differentiated; Grade III	Blank(s)	Blank(s)	Positive histology	T3	0	Yes	34	40	3	No	No	Yes	No	Blank(s)	Blank(s)	Pancreas	Dead (attributable to this cancer dx)	Alive or dead due to cancer	11	Complete dates are available and there are more than 0 days of survival	Pancreas	Dead	2nd of 2 or more primaries	No	Yes	2	M1	N0	Only liver	1	69	≥65	White	Pancreas other	Adenocarcinoma	III-IV	T3	No	Yes	Liver
28465	80-84 years	Male	2011	White	Pancreas	C25.0-Head of pancreas	8246	8246/3: Neuroendocrine carcinoma, NOS	Well differentiated; Grade I	Blank(s)	Blank(s)	Positive histology	T2	0	No/Unknown	22	40	3	No	No	Yes	No	Blank(s)	Blank(s)	Lung and Bronchus	Alive or dead of other cause	Dead (attributable to causes other than this cancer dx)	26	Complete dates are available and there are more than 0 days of survival	Lung and Bronchus	Dead	2nd of 2 or more primaries	No	Yes	2	M1	N0	Only liver	1	84	≥65	White	Pancreatic head	Neuroendocrine carcinoma	I-II	T2	No	No/Unknown	Liver
28930	75-79 years	Male	2012	White	Pancreas	C25.8-Overlapping lesion of pancreas	8246	8246/3: Neuroendocrine carcinoma, NOS	Undifferentiated; anaplastic; Grade IV	Blank(s)	Blank(s)	Positive histology	T3	0	Yes	51	40	0	Yes	No	Yes	No	Blank(s)	Blank(s)	Pancreas	Dead (attributable to this cancer dx)	Alive or dead due to cancer	21	Complete dates are available and there are more than 0 days of survival	Pancreas	Dead	3rd of 3 or more primaries	No	Yes	3	M1	N1	Two or more	>1	79	≥65	White	Pancreas other	Neuroendocrine carcinoma	III-IV	T3	No	Yes	Liver+bone
29144	75-79 years	Male	2010	White	Pancreas	C25.0-Head of pancreas	8140	8140/3: Adenocarcinoma, NOS	Moderately differentiated; Grade II	Blank(s)	Blank(s)	Positive histology	T3	0	No/Unknown	999	40	3	No	No	Yes	No	Blank(s)	Blank(s)	Pancreas	Dead (attributable to this cancer dx)	Alive or dead due to cancer	10	Complete dates are available and there are more than 0 days of survival	Pancreas	Dead	2nd of 2 or more primaries	No	Yes	2	M1	N1	Only liver	1	79	≥65	White	Pancreatic head	Adenocarcinoma	I-II	T3	No	No/Unknown	Liver
29412	65-69 years	Male	2013	White	Pancreas	C25.2-Tail of pancreas	8140	8140/3: Adenocarcinoma, NOS	Poorly differentiated; Grade III	Blank(s)	Blank(s)	Positive histology	T2	0	Yes	62	40	3	No	No	Yes	No	Blank(s)	Blank(s)	Pancreas	Dead (attributable to this cancer dx)	Alive or dead due to cancer	2	Complete dates are available and there are more than 0 days of survival	Pancreas	Dead	2nd of 2 or more primaries	No	Yes	2	M1	N1	Only liver	1	69	≥65	White	Pancreatic body/tail	Adenocarcinoma	III-IV	T2	No	Yes	Liver
29503	60-64 years	Male	2015	Asian or Pacific Islander	Pancreas	C25.0-Head of pancreas	8140	8140/3: Adenocarcinoma, NOS	Poorly differentiated; Grade III	Blank(s)	Blank(s)	Positive exfoliative cytology, no positive histology	T2	0	Yes	23	50	3	No	No	Yes	Yes	Blank(s)	Blank(s)	Pancreas	Dead (attributable to this cancer dx)	Alive or dead due to cancer	9	Complete dates are available and there are more than 0 days of survival	Pancreas	Dead	2nd of 2 or more primaries	No	Yes	2	M1	N0	Two or more	>1	64	50 ~ 64	Other	Pancreatic head	Adenocarcinoma	III-IV	T2	No	Yes	Liver+lung
29734	65-69 years	Male	2013	White	Pancreas	C25.1-Body of pancreas	8140	8140/3: Adenocarcinoma, NOS	Poorly differentiated; Grade III	Blank(s)	Blank(s)	Positive histology	T4	0	Yes	35	40	3	No	No	Yes	No	Blank(s)	Blank(s)	Pancreas	Dead (attributable to this cancer dx)	Alive or dead due to cancer	3	Complete dates are available and there are more than 0 days of survival	Pancreas	Dead	2nd of 2 or more primaries	No	Yes	2	M1	N1	Only liver	1	69	≥65	White	Pancreatic body/tail	Adenocarcinoma	III-IV	T4	No	Yes	Liver
29763	70-74 years	Female	2010	White	Pancreas	C25.2-Tail of pancreas	8140	8140/3: Adenocarcinoma, NOS	Poorly differentiated; Grade III	Blank(s)	Blank(s)	Positive histology	T3	0	Yes	43	40	0	No	No	Yes	No	Blank(s)	Blank(s)	Pancreas	Dead (attributable to this cancer dx)	Alive or dead due to cancer	4	Complete dates are available and there are more than 0 days of survival	Pancreas	Dead	One primary only	Yes	Yes	1	M1	N0	Only liver	1	74	≥65	White	Pancreatic body/tail	Adenocarcinoma	III-IV	T3	No	Yes	Liver
29770	55-59 years	Male	2010	White	Pancreas	C25.0-Head of pancreas	8140	8140/3: Adenocarcinoma, NOS	Poorly differentiated; Grade III	Blank(s)	Blank(s)	Positive exfoliative cytology, no positive histology	T4	0	No/Unknown	999	40	0	No	No	No	Yes	Blank(s)	Blank(s)	Pancreas	Dead (attributable to this cancer dx)	Alive or dead due to cancer	0	Complete dates are available and there are more than 0 days of survival	Pancreas	Dead	One primary only	Yes	Yes	1	M1	N0	Only lung	1	59	50 ~ 64	White	Pancreatic head	Adenocarcinoma	III-IV	T4	No	No/Unknown	Lung
29775	65-69 years	Male	2010	White	Pancreas	C25.0-Head of pancreas	8140	8140/3: Adenocarcinoma, NOS	Poorly differentiated; Grade III	Blank(s)	Blank(s)	Positive histology	T2	0	Yes	30	40	3	No	No	Yes	No	Blank(s)	Blank(s)	Pancreas	Dead (attributable to this cancer dx)	Alive or dead due to cancer	3	Complete dates are available and there are more than 0 days of survival	Pancreas	Dead	One primary only	Yes	Yes	1	M1	NX	Only liver	1	69	≥65	White	Pancreatic head	Adenocarcinoma	III-IV	T2	No	Yes	Liver
29780	65-69 years	Male	2010	White	Pancreas	C25.0-Head of pancreas	8140	8140/3: Adenocarcinoma, NOS	Moderately differentiated; Grade II	Blank(s)	Blank(s)	Positive histology	T4	0	Yes	32	40	3	No	No	Yes	No	Blank(s)	Blank(s)	Pancreas	Dead (attributable to this cancer dx)	Alive or dead due to cancer	5	Complete dates are available and there are more than 0 days of survival	Pancreas	Dead	One primary only	Yes	Yes	1	M1	N0	Only liver	1	69	≥65	White	Pancreatic head	Adenocarcinoma	I-II	T4	No	Yes	Liver
29783	70-74 years	Male	2010	White	Pancreas	C25.0-Head of pancreas	8140	8140/3: Adenocarcinoma, NOS	Poorly differentiated; Grade III	Blank(s)	Blank(s)	Positive histology	T3	0	No/Unknown	38	40	3	No	No	Yes	No	Blank(s)	Blank(s)	Pancreas	Dead (attributable to this cancer dx)	Alive or dead due to cancer	2	Complete dates are available and there are more than 0 days of survival	Pancreas	Dead	One primary only	Yes	Yes	1	M1	N1	Only liver	1	74	≥65	White	Pancreatic head	Adenocarcinoma	III-IV	T3	No	No/Unknown	Liver
29796	60-64 years	Male	2010	White	Pancreas	C25.1-Body of pancreas	8140	8140/3: Adenocarcinoma, NOS	Poorly differentiated; Grade III	Blank(s)	Blank(s)	Positive histology	T4	0	No/Unknown	48	60	0	No	No	Yes	No	Blank(s)	Blank(s)	Pancreas	Dead (attributable to this cancer dx)	Alive or dead due to cancer	1	Complete dates are available and there are more than 0 days of survival	Pancreas	Dead	One primary only	Yes	Yes	1	M1	N1	Only liver	1	64	50 ~ 64	White	Pancreatic body/tail	Adenocarcinoma	III-IV	T4	No	No/Unknown	Liver
29802	55-59 years	Female	2010	White	Pancreas	C25.2-Tail of pancreas	8500	8500/3: Infiltrating duct carcinoma, NOS	Moderately differentiated; Grade II	Blank(s)	Blank(s)	Positive histology	T3	0	No/Unknown	999	40	3	No	No	Yes	No	Blank(s)	Blank(s)	Pancreas	Dead (attributable to this cancer dx)	Alive or dead due to cancer	1	Complete dates are available and there are more than 0 days of survival	Pancreas	Dead	One primary only	Yes	Yes	1	M1	N1	Only liver	1	59	50 ~ 64	White	Pancreatic body/tail	Adenocarcinoma	I-II	T3	No	No/Unknown	Liver
29804	85-85 years	Female	2010	White	Pancreas	C25.0-Head of pancreas	8140	8140/3: Adenocarcinoma, NOS	Moderately differentiated; Grade II	Blank(s)	Blank(s)	Positive histology	T3	0	No/Unknown	100	50	0	Yes	No	Yes	Yes	Blank(s)	Blank(s)	Pancreas	Dead (attributable to this cancer dx)	Alive or dead due to cancer	0	Complete dates are available and there are more than 0 days of survival	Pancreas	Dead	One primary only	Yes	Yes	1	M1	N0	Two or more	>1	85	≥65	White	Pancreatic head	Adenocarcinoma	I-II	T3	No	No/Unknown	Liver+lung+bone
29842	80-84 years	Male	2010	White	Pancreas	C25.2-Tail of pancreas	8140	8140/3: Adenocarcinoma, NOS	Moderately differentiated; Grade II	Blank(s)	Blank(s)	Positive histology	T2	0	Yes	50	40	0	No	No	Yes	No	Blank(s)	Blank(s)	Pancreas	Dead (attributable to this cancer dx)	Alive or dead due to cancer	7	Complete dates are available and there are more than 0 days of survival	Pancreas	Dead	One primary only	Yes	Yes	1	M1	NX	Only liver	1	84	≥65	White	Pancreatic body/tail	Adenocarcinoma	I-II	T2	No	Yes	Liver
29910	65-69 years	Female	2010	White	Pancreas	C25.0-Head of pancreas	8500	8500/3: Infiltrating duct carcinoma, NOS	Well differentiated; Grade I	Blank(s)	Blank(s)	Positive histology	T4	0	Yes	55	60	0	No	No	Yes	No	Blank(s)	Blank(s)	Pancreas	Dead (attributable to this cancer dx)	Alive or dead due to cancer	22	Complete dates are available and there are more than 0 days of survival	Pancreas	Dead	One primary only	Yes	Yes	1	M1	N0	Only liver	1	69	≥65	White	Pancreatic head	Adenocarcinoma	I-II	T4	No	Yes	Liver
29939	45-49 years	Male	2010	White	Pancreas	C25.0-Head of pancreas	8140	8140/3: Adenocarcinoma, NOS	Moderately differentiated; Grade II	Blank(s)	Blank(s)	Positive histology	T3	0	Yes	41	40	3	No	No	Yes	No	Blank(s)	Blank(s)	Pancreas	Dead (attributable to this cancer dx)	Alive or dead due to cancer	2	Complete dates are available and there are more than 0 days of survival	Pancreas	Dead	One primary only	Yes	Yes	1	M1	NX	Only liver	1	49	<50	White	Pancreatic head	Adenocarcinoma	I-II	T3	No	Yes	Liver
29944	55-59 years	Female	2010	White	Pancreas	C25.0-Head of pancreas	8140	8140/3: Adenocarcinoma, NOS	Poorly differentiated; Grade III	Blank(s)	Blank(s)	Positive histology	T2	0	Yes	49	40	3	No	No	Yes	No	Blank(s)	Blank(s)	Pancreas	Dead (attributable to this cancer dx)	Alive or dead due to cancer	10	Complete dates are available and there are more than 0 days of survival	Pancreas	Dead	One primary only	Yes	Yes	1	M1	N1	Only liver	1	59	50 ~ 64	White	Pancreatic head	Adenocarcinoma	III-IV	T2	No	Yes	Liver
29987	75-79 years	Female	2010	Asian or Pacific Islander	Pancreas	C25.8-Overlapping lesion of pancreas	8140	8140/3: Adenocarcinoma, NOS	Poorly differentiated; Grade III	Blank(s)	Blank(s)	Positive histology	T3	0	Yes	999	40	0	No	No	No	Yes	Blank(s)	Blank(s)	Pancreas	Dead (attributable to this cancer dx)	Alive or dead due to cancer	25	Complete dates are available and there are more than 0 days of survival	Pancreas	Dead	One primary only	Yes	Yes	1	M1	N0	Only lung	1	79	≥65	Other	Pancreas other	Adenocarcinoma	III-IV	T3	No	Yes	Lung
29990	60-64 years	Male	2010	White	Pancreas	C25.8-Overlapping lesion of pancreas	8140	8140/3: Adenocarcinoma, NOS	Poorly differentiated; Grade III	Blank(s)	Blank(s)	Positive histology	T4	0	No/Unknown	79	40	3	No	No	Yes	Yes	Blank(s)	Blank(s)	Other Cause of Death	Alive or dead of other cause	Dead (attributable to causes other than this cancer dx)	0	Complete dates are available and there are more than 0 days of survival	Other Cause of Death	Dead	One primary only	Yes	Yes	1	M1	N1	Two or more	>1	64	50 ~ 64	White	Pancreas other	Adenocarcinoma	III-IV	T4	No	No/Unknown	Liver+lung
29993	45-49 years	Male	2010	White	Pancreas	C25.1-Body of pancreas	8246	8246/3: Neuroendocrine carcinoma, NOS	Undifferentiated; anaplastic; Grade IV	Blank(s)	Blank(s)	Positive histology	T2	0	Yes	34	40	3	Yes	No	No	No	Blank(s)	Blank(s)	Pancreas	Dead (attributable to this cancer dx)	Alive or dead due to cancer	16	Complete dates are available and there are more than 0 days of survival	Pancreas	Dead	2nd of 2 or more primaries	No	Yes	2	M1	N0	Only bone	1	49	<50	White	Pancreatic body/tail	Neuroendocrine carcinoma	III-IV	T2	No	Yes	Bone
30010	60-64 years	Male	2010	White	Pancreas	C25.1-Body of pancreas	8140	8140/3: Adenocarcinoma, NOS	Poorly differentiated; Grade III	Blank(s)	Blank(s)	Positive histology	T2	0	No/Unknown	45	40	3	No	No	Yes	No	Blank(s)	Blank(s)	Pancreas	Dead (attributable to this cancer dx)	Alive or dead due to cancer	3	Complete dates are available and there are more than 0 days of survival	Pancreas	Dead	One primary only	Yes	Yes	1	M1	N0	Only liver	1	64	50 ~ 64	White	Pancreatic body/tail	Adenocarcinoma	III-IV	T2	No	No/Unknown	Liver
30014	55-59 years	Male	2010	White	Pancreas	C25.2-Tail of pancreas	8500	8500/3: Infiltrating duct carcinoma, NOS	Moderately differentiated; Grade II	Blank(s)	Blank(s)	Positive histology	T3	70	No/Unknown	60	40	3	No	No	Yes	No	Blank(s)	Blank(s)	Pancreas	Dead (attributable to this cancer dx)	Alive or dead due to cancer	0	Complete dates are available and there are more than 0 days of survival	Pancreas	Dead	One primary only	Yes	Yes	1	M1	N1	Only liver	1	59	50 ~ 64	White	Pancreatic body/tail	Adenocarcinoma	I-II	T3	Yes	No/Unknown	Liver
30029	75-79 years	Female	2010	White	Pancreas	C25.2-Tail of pancreas	8246	8246/3: Neuroendocrine carcinoma, NOS	Well differentiated; Grade I	Blank(s)	Blank(s)	Positive histology	T1	30	No/Unknown	20	40	3	No	No	Yes	No	Blank(s)	Blank(s)	Hypertension without Heart Disease	Alive or dead of other cause	Dead (attributable to causes other than this cancer dx)	86	Complete dates are available and there are more than 0 days of survival	Hypertension without Heart Disease	Dead	1st of 2 or more primaries	Yes	Yes	3	M1	N0	Only liver	1	79	≥65	White	Pancreatic body/tail	Neuroendocrine carcinoma	I-II	T1	Yes	No/Unknown	Liver
30093	55-59 years	Male	2011	White	Pancreas	C25.0-Head of pancreas	8140	8140/3: Adenocarcinoma, NOS	Poorly differentiated; Grade III	Blank(s)	Blank(s)	Positive histology	T3	0	Yes	999	40	3	No	No	Yes	No	Blank(s)	Blank(s)	Pancreas	Dead (attributable to this cancer dx)	Alive or dead due to cancer	4	Complete dates are available and there are more than 0 days of survival	Pancreas	Dead	One primary only	Yes	Yes	1	M1	NX	Only liver	1	59	50 ~ 64	White	Pancreatic head	Adenocarcinoma	III-IV	T3	No	Yes	Liver
30104	50-54 years	Male	2011	White	Pancreas	C25.0-Head of pancreas	8140	8140/3: Adenocarcinoma, NOS	Undifferentiated; anaplastic; Grade IV	Blank(s)	Blank(s)	Positive histology	T3	0	Yes	21	40	0	No	No	Yes	No	Blank(s)	Blank(s)	Pancreas	Dead (attributable to this cancer dx)	Alive or dead due to cancer	3	Complete dates are available and there are more than 0 days of survival	Pancreas	Dead	One primary only	Yes	Yes	1	M1	N0	Only liver	1	54	50 ~ 64	White	Pancreatic head	Adenocarcinoma	III-IV	T3	No	Yes	Liver
30123	55-59 years	Female	2011	White	Pancreas	C25.0-Head of pancreas	8246	8246/3: Neuroendocrine carcinoma, NOS	Well differentiated; Grade I	Blank(s)	Blank(s)	Positive histology	T2	0	No/Unknown	25	40	3	No	No	No	Yes	Blank(s)	Blank(s)	Alive	Alive or dead of other cause	Alive or dead due to cancer	95	Complete dates are available and there are more than 0 days of survival	Alive	Alive	1st of 2 or more primaries	Yes	Yes	2	M1	N0	Only lung	1	59	50 ~ 64	White	Pancreatic head	Neuroendocrine carcinoma	I-II	T2	No	No/Unknown	Lung
30147	60-64 years	Female	2011	White	Pancreas	C25.2-Tail of pancreas	8140	8140/3: Adenocarcinoma, NOS	Undifferentiated; anaplastic; Grade IV	Blank(s)	Blank(s)	Positive exfoliative cytology, no positive histology	T3	0	No/Unknown	100	40	3	No	No	No	Yes	Blank(s)	Blank(s)	Pancreas	Dead (attributable to this cancer dx)	Alive or dead due to cancer	2	Complete dates are available and there are more than 0 days of survival	Pancreas	Dead	One primary only	Yes	Yes	1	M1	N0	Only lung	1	64	50 ~ 64	White	Pancreatic body/tail	Adenocarcinoma	III-IV	T3	No	No/Unknown	Lung
30159	60-64 years	Male	2011	White	Pancreas	C25.1-Body of pancreas	8140	8140/3: Adenocarcinoma, NOS	Poorly differentiated; Grade III	Blank(s)	Blank(s)	Positive histology	T2	0	Yes	50	40	3	No	No	Yes	Yes	Blank(s)	Blank(s)	Pancreas	Dead (attributable to this cancer dx)	Alive or dead due to cancer	13	Complete dates are available and there are more than 0 days of survival	Pancreas	Dead	One primary only	Yes	Yes	1	M1	N1	Two or more	>1	64	50 ~ 64	White	Pancreatic body/tail	Adenocarcinoma	III-IV	T2	No	Yes	Liver+lung
30203	80-84 years	Male	2011	White	Pancreas	C25.8-Overlapping lesion of pancreas	8140	8140/3: Adenocarcinoma, NOS	Undifferentiated; anaplastic; Grade IV	Blank(s)	Blank(s)	Positive histology	T2	0	No/Unknown	35	40	0	No	No	Yes	No	Blank(s)	Blank(s)	Pancreas	Dead (attributable to this cancer dx)	Alive or dead due to cancer	1	Complete dates are available and there are more than 0 days of survival	Pancreas	Dead	One primary only	Yes	Yes	1	M1	N0	Only liver	1	84	≥65	White	Pancreas other	Adenocarcinoma	III-IV	T2	No	No/Unknown	Liver
30216	60-64 years	Male	2011	White	Pancreas	C25.8-Overlapping lesion of pancreas	8246	8246/3: Neuroendocrine carcinoma, NOS	Moderately differentiated; Grade II	Blank(s)	Blank(s)	Positive histology	T2	0	Yes	66	40	3	No	No	Yes	No	Blank(s)	Blank(s)	Pancreas	Dead (attributable to this cancer dx)	Alive or dead due to cancer	57	Complete dates are available and there are more than 0 days of survival	Pancreas	Dead	One primary only	Yes	Yes	1	M1	N1	Only liver	1	64	50 ~ 64	White	Pancreas other	Neuroendocrine carcinoma	I-II	T2	No	Yes	Liver
30302	75-79 years	Male	2011	White	Pancreas	C25.1-Body of pancreas	8140	8140/3: Adenocarcinoma, NOS	Moderately differentiated; Grade II	Blank(s)	Blank(s)	Positive exfoliative cytology, no positive histology	T4	0	Yes	72	40	0	No	No	No	Yes	Blank(s)	Blank(s)	Pancreas	Dead (attributable to this cancer dx)	Alive or dead due to cancer	13	Complete dates are available and there are more than 0 days of survival	Pancreas	Dead	One primary only	Yes	Yes	1	M1	N0	Only lung	1	79	≥65	White	Pancreatic body/tail	Adenocarcinoma	I-II	T4	No	Yes	Lung
30319	55-59 years	Male	2011	White	Pancreas	C25.0-Head of pancreas	8140	8140/3: Adenocarcinoma, NOS	Moderately differentiated; Grade II	Blank(s)	Blank(s)	Positive histology	T3	0	Yes	999	50	0	Yes	No	Yes	Yes	Blank(s)	Blank(s)	Soft Tissue including Heart	Dead (attributable to this cancer dx)	Alive or dead due to cancer	9	Complete dates are available and there are more than 0 days of survival	Soft Tissue including Heart	Dead	One primary only	Yes	Yes	1	M1	N1	Two or more	>1	59	50 ~ 64	White	Pancreatic head	Adenocarcinoma	I-II	T3	No	Yes	Liver+lung+bone
30324	70-74 years	Female	2014	White	Pancreas	C25.0-Head of pancreas	8140	8140/3: Adenocarcinoma, NOS	Poorly differentiated; Grade III	Blank(s)	Blank(s)	Positive histology	T3	0	Yes	50	40	0	No	No	No	Yes	Blank(s)	Blank(s)	Pancreas	Dead (attributable to this cancer dx)	Alive or dead due to cancer	2	Complete dates are available and there are more than 0 days of survival	Pancreas	Dead	3rd of 3 or more primaries	No	Yes	3	M1	N1	Only lung	1	74	≥65	White	Pancreatic head	Adenocarcinoma	III-IV	T3	No	Yes	Lung
30335	30-34 years	Female	2012	White	Pancreas	C25.2-Tail of pancreas	8246	8246/3: Neuroendocrine carcinoma, NOS	Well differentiated; Grade I	Blank(s)	Blank(s)	Positive histology	T3	30	No/Unknown	18	40	3	No	No	Yes	No	Blank(s)	Blank(s)	Alive	Alive or dead of other cause	Alive or dead due to cancer	83	Complete dates are available and there are more than 0 days of survival	Alive	Alive	One primary only	Yes	Yes	1	M1	N1	Only liver	1	34	<50	White	Pancreatic body/tail	Neuroendocrine carcinoma	I-II	T3	Yes	No/Unknown	Liver
30385	65-69 years	Female	2012	Black	Pancreas	C25.2-Tail of pancreas	8140	8140/3: Adenocarcinoma, NOS	Poorly differentiated; Grade III	Blank(s)	Blank(s)	Positive histology	T3	0	No/Unknown	35	40	3	No	No	Yes	No	Blank(s)	Blank(s)	Pancreas	Dead (attributable to this cancer dx)	Alive or dead due to cancer	13	Complete dates are available and there are more than 0 days of survival	Pancreas	Dead	3rd of 3 or more primaries	No	Yes	3	M1	N0	Only liver	1	69	≥65	Black	Pancreatic body/tail	Adenocarcinoma	III-IV	T3	No	No/Unknown	Liver
30387	85-85 years	Female	2012	White	Pancreas	C25.0-Head of pancreas	8500	8500/3: Infiltrating duct carcinoma, NOS	Poorly differentiated; Grade III	Blank(s)	Blank(s)	Positive histology	T4	0	No/Unknown	44	40	0	No	No	Yes	No	Blank(s)	Blank(s)	Pancreas	Dead (attributable to this cancer dx)	Alive or dead due to cancer	5	Complete dates are available and there are more than 0 days of survival	Pancreas	Dead	One primary only	Yes	Yes	1	M1	NX	Only liver	1	85	≥65	White	Pancreatic head	Adenocarcinoma	III-IV	T4	No	No/Unknown	Liver
30496	50-54 years	Female	2011	White	Pancreas	C25.8-Overlapping lesion of pancreas	8246	8246/3: Neuroendocrine carcinoma, NOS	Moderately differentiated; Grade II	Blank(s)	Blank(s)	Positive histology	T4	0	No/Unknown	60	40	0	No	No	Yes	No	Blank(s)	Blank(s)	Alive	Alive or dead of other cause	Alive or dead due to cancer	92	Complete dates are available and there are more than 0 days of survival	Alive	Alive	One primary only	Yes	Yes	1	M1	N1	Only liver	1	54	50 ~ 64	White	Pancreas other	Neuroendocrine carcinoma	I-II	T4	No	No/Unknown	Liver
30517	80-84 years	Male	2012	White	Pancreas	C25.2-Tail of pancreas	8140	8140/3: Adenocarcinoma, NOS	Moderately differentiated; Grade II	Blank(s)	Blank(s)	Positive histology	T2	0	Yes	50	40	3	No	No	Yes	No	Blank(s)	Blank(s)	Pancreas	Dead (attributable to this cancer dx)	Alive or dead due to cancer	13	Complete dates are available and there are more than 0 days of survival	Pancreas	Dead	One primary only	Yes	Yes	1	M1	N0	Only liver	1	84	≥65	White	Pancreatic body/tail	Adenocarcinoma	I-II	T2	No	Yes	Liver
30560	60-64 years	Male	2012	White	Pancreas	C25.0-Head of pancreas	8246	8246/3: Neuroendocrine carcinoma, NOS	Undifferentiated; anaplastic; Grade IV	Blank(s)	Blank(s)	Positive histology	T3	0	Yes	72	50	3	No	No	Yes	Yes	Blank(s)	Blank(s)	Pancreas	Dead (attributable to this cancer dx)	Alive or dead due to cancer	3	Complete dates are available and there are more than 0 days of survival	Pancreas	Dead	One primary only	Yes	Yes	1	M1	N1	Two or more	>1	64	50 ~ 64	White	Pancreatic head	Neuroendocrine carcinoma	III-IV	T3	No	Yes	Liver+lung
30648	20-24 years	Female	2013	White	Pancreas	C25.2-Tail of pancreas	8246	8246/3: Neuroendocrine carcinoma, NOS	Poorly differentiated; Grade III	Blank(s)	Blank(s)	Positive histology	T3	30	Yes	25	40	3	No	No	Yes	No	Blank(s)	Blank(s)	Alive	Alive or dead of other cause	Alive or dead due to cancer	68	Complete dates are available and there are more than 0 days of survival	Alive	Alive	One primary only	Yes	Yes	1	M1	N1	Only liver	1	24	<50	White	Pancreatic body/tail	Neuroendocrine carcinoma	III-IV	T3	Yes	Yes	Liver
30656	50-54 years	Male	2013	White	Pancreas	C25.7-Other specified parts of pancreas	8246	8246/3: Neuroendocrine carcinoma, NOS	Well differentiated; Grade I	Blank(s)	Blank(s)	Positive histology	T2	30	No/Unknown	31	40	3	No	No	Yes	No	Blank(s)	Blank(s)	Miscellaneous Malignant Cancer	Dead (attributable to this cancer dx)	Alive or dead due to cancer	28	Complete dates are available and there are more than 0 days of survival	Miscellaneous Malignant Cancer	Dead	One primary only	Yes	Yes	1	M1	N1	Only liver	1	54	50 ~ 64	White	Pancreas other	Neuroendocrine carcinoma	I-II	T2	Yes	No/Unknown	Liver
30675	75-79 years	Male	2014	White	Pancreas	C25.0-Head of pancreas	8140	8140/3: Adenocarcinoma, NOS	Well differentiated; Grade I	Blank(s)	Blank(s)	Positive exfoliative cytology, no positive histology	T1	0	Yes	17	40	0	No	No	No	Yes	Blank(s)	Blank(s)	Pancreas	Dead (attributable to this cancer dx)	Alive or dead due to cancer	21	Complete dates are available and there are more than 0 days of survival	Pancreas	Dead	3rd of 3 or more primaries	No	Yes	3	M1	N0	Only lung	1	79	≥65	White	Pancreatic head	Adenocarcinoma	I-II	T1	No	Yes	Lung
30687	55-59 years	Male	2012	White	Pancreas	C25.2-Tail of pancreas	8500	8500/3: Infiltrating duct carcinoma, NOS	Poorly differentiated; Grade III	Blank(s)	Blank(s)	Positive histology	T2	0	No/Unknown	35	40	3	No	No	Yes	No	Blank(s)	Blank(s)	Pancreas	Dead (attributable to this cancer dx)	Alive or dead due to cancer	1	Complete dates are available and there are more than 0 days of survival	Pancreas	Dead	One primary only	Yes	Yes	1	M1	N0	Only liver	1	59	50 ~ 64	White	Pancreatic body/tail	Adenocarcinoma	III-IV	T2	No	No/Unknown	Liver
30689	85-85 years	Female	2013	White	Pancreas	C25.0-Head of pancreas	8140	8140/3: Adenocarcinoma, NOS	Well differentiated; Grade I	Blank(s)	Blank(s)	Positive histology	T4	0	No/Unknown	45	40	2	No	No	Yes	Yes	Blank(s)	Blank(s)	Other Cause of Death	Alive or dead of other cause	Dead (attributable to causes other than this cancer dx)	0	Complete dates are available and there are more than 0 days of survival	Other Cause of Death	Dead	One primary only	Yes	Yes	1	M1	N0	Two or more	>1	85	≥65	White	Pancreatic head	Adenocarcinoma	I-II	T4	No	No/Unknown	Liver+lung
30696	40-44 years	Female	2013	White	Pancreas	C25.2-Tail of pancreas	8246	8246/3: Neuroendocrine carcinoma, NOS	Well differentiated; Grade I	Blank(s)	Blank(s)	Positive histology	T3	30	No/Unknown	32	40	3	Yes	No	Yes	No	Blank(s)	Blank(s)	Pancreas	Dead (attributable to this cancer dx)	Alive or dead due to cancer	49	Complete dates are available and there are more than 0 days of survival	Pancreas	Dead	One primary only	Yes	Yes	1	M1	N0	Two or more	>1	44	<50	White	Pancreatic body/tail	Neuroendocrine carcinoma	I-II	T3	Yes	No/Unknown	Liver+bone
30707	60-64 years	Female	2013	White	Pancreas	C25.2-Tail of pancreas	8246	8246/3: Neuroendocrine carcinoma, NOS	Undifferentiated; anaplastic; Grade IV	Blank(s)	Blank(s)	Positive histology	T2	0	No/Unknown	38	40	3	No	No	Yes	No	Blank(s)	Blank(s)	Pancreas	Dead (attributable to this cancer dx)	Alive or dead due to cancer	11	Complete dates are available and there are more than 0 days of survival	Pancreas	Dead	One primary only	Yes	Yes	1	M1	N0	Only liver	1	64	50 ~ 64	White	Pancreatic body/tail	Neuroendocrine carcinoma	III-IV	T2	No	No/Unknown	Liver
30737	30-34 years	Female	2012	White	Pancreas	C25.2-Tail of pancreas	8246	8246/3: Neuroendocrine carcinoma, NOS	Well differentiated; Grade I	Blank(s)	Blank(s)	Positive histology	T3	36	No/Unknown	60	40	3	No	No	Yes	No	Blank(s)	Blank(s)	Alive	Alive or dead of other cause	Alive or dead due to cancer	73	Complete dates are available and there are more than 0 days of survival	Alive	Alive	One primary only	Yes	Yes	1	M1	N1	Only liver	1	34	<50	White	Pancreatic body/tail	Neuroendocrine carcinoma	I-II	T3	Yes	No/Unknown	Liver
30752	50-54 years	Male	2013	White	Pancreas	C25.2-Tail of pancreas	8246	8246/3: Neuroendocrine carcinoma, NOS	Well differentiated; Grade I	Blank(s)	Blank(s)	Positive histology	T3	30	No/Unknown	78	40	3	No	No	Yes	No	Blank(s)	Blank(s)	Pancreas	Dead (attributable to this cancer dx)	Alive or dead due to cancer	28	Complete dates are available and there are more than 0 days of survival	Pancreas	Dead	One primary only	Yes	Yes	1	M1	N1	Only liver	1	54	50 ~ 64	White	Pancreatic body/tail	Neuroendocrine carcinoma	I-II	T3	Yes	No/Unknown	Liver
30784	65-69 years	Male	2013	White	Pancreas	C25.2-Tail of pancreas	8140	8140/3: Adenocarcinoma, NOS	Poorly differentiated; Grade III	Blank(s)	Blank(s)	Positive histology	T2	0	No/Unknown	40	50	3	No	No	Yes	Yes	Blank(s)	Blank(s)	Pancreas	Dead (attributable to this cancer dx)	Alive or dead due to cancer	1	Complete dates are available and there are more than 0 days of survival	Pancreas	Dead	One primary only	Yes	Yes	1	M1	N1	Two or more	>1	69	≥65	White	Pancreatic body/tail	Adenocarcinoma	III-IV	T2	No	No/Unknown	Liver+lung
30789	55-59 years	Female	2013	White	Pancreas	C25.0-Head of pancreas	8246	8246/3: Neuroendocrine carcinoma, NOS	Well differentiated; Grade I	Blank(s)	Blank(s)	Positive histology	T3	37	Yes	41	40	3	No	No	Yes	No	Blank(s)	Blank(s)	Pancreas	Dead (attributable to this cancer dx)	Alive or dead due to cancer	39	Complete dates are available and there are more than 0 days of survival	Pancreas	Dead	One primary only	Yes	Yes	1	M1	N1	Only liver	1	59	50 ~ 64	White	Pancreatic head	Neuroendocrine carcinoma	I-II	T3	Yes	Yes	Liver
30812	80-84 years	Male	2013	White	Pancreas	C25.2-Tail of pancreas	8246	8246/3: Neuroendocrine carcinoma, NOS	Well differentiated; Grade I	Blank(s)	Blank(s)	Positive histology	T3	60	No/Unknown	75	40	3	No	No	Yes	No	Blank(s)	Blank(s)	Pancreas	Dead (attributable to this cancer dx)	Alive or dead due to cancer	36	Complete dates are available and there are more than 0 days of survival	Pancreas	Dead	One primary only	Yes	Yes	1	M1	N1	Only liver	1	84	≥65	White	Pancreatic body/tail	Neuroendocrine carcinoma	I-II	T3	Yes	No/Unknown	Liver
30842	80-84 years	Male	2013	White	Pancreas	C25.0-Head of pancreas	8140	8140/3: Adenocarcinoma, NOS	Moderately differentiated; Grade II	Blank(s)	Blank(s)	Positive histology	T3	37	No/Unknown	30	40	3	No	No	No	Yes	Blank(s)	Blank(s)	Pancreas	Dead (attributable to this cancer dx)	Alive or dead due to cancer	2	Complete dates are available and there are more than 0 days of survival	Pancreas	Dead	One primary only	Yes	Yes	1	M1	N0	Only lung	1	84	≥65	White	Pancreatic head	Adenocarcinoma	I-II	T3	Yes	No/Unknown	Lung
30865	85-85 years	Female	2014	White	Pancreas	C25.2-Tail of pancreas	8140	8140/3: Adenocarcinoma, NOS	Poorly differentiated; Grade III	Blank(s)	Blank(s)	Positive histology	T2	0	No/Unknown	22	40	0	No	No	No	Yes	Blank(s)	Blank(s)	Pancreas	Dead (attributable to this cancer dx)	Alive or dead due to cancer	3	Complete dates are available and there are more than 0 days of survival	Pancreas	Dead	One primary only	Yes	Yes	1	M1	N0	Only lung	1	85	≥65	White	Pancreatic body/tail	Adenocarcinoma	III-IV	T2	No	No/Unknown	Lung
30930	65-69 years	Male	2014	White	Pancreas	C25.0-Head of pancreas	8140	8140/3: Adenocarcinoma, NOS	Poorly differentiated; Grade III	Blank(s)	Blank(s)	Positive histology	T3	0	Yes	35	40	0	No	No	Yes	No	Blank(s)	Blank(s)	Pancreas	Dead (attributable to this cancer dx)	Alive or dead due to cancer	7	Complete dates are available and there are more than 0 days of survival	Pancreas	Dead	1st of 2 or more primaries	Yes	Yes	2	M1	NX	Only liver	1	69	≥65	White	Pancreatic head	Adenocarcinoma	III-IV	T3	No	Yes	Liver
30951	50-54 years	Female	2014	White	Pancreas	C25.2-Tail of pancreas	8140	8140/3: Adenocarcinoma, NOS	Poorly differentiated; Grade III	Blank(s)	Blank(s)	Positive histology	T2	0	Yes	29	40	3	No	No	Yes	No	Blank(s)	Blank(s)	Pancreas	Dead (attributable to this cancer dx)	Alive or dead due to cancer	36	Complete dates are available and there are more than 0 days of survival	Pancreas	Dead	One primary only	Yes	Yes	1	M1	N0	Only liver	1	54	50 ~ 64	White	Pancreatic body/tail	Adenocarcinoma	III-IV	T2	No	Yes	Liver
30977	60-64 years	Female	2013	White	Pancreas	C25.1-Body of pancreas	8140	8140/3: Adenocarcinoma, NOS	Moderately differentiated; Grade II	Blank(s)	Blank(s)	Positive histology	T3	0	Yes	100	50	0	No	No	No	Yes	Blank(s)	Blank(s)	Pancreas	Dead (attributable to this cancer dx)	Alive or dead due to cancer	2	Complete dates are available and there are more than 0 days of survival	Pancreas	Dead	One primary only	Yes	Yes	1	M1	N1	Only lung	1	64	50 ~ 64	White	Pancreatic body/tail	Adenocarcinoma	I-II	T3	No	Yes	Lung
30993	80-84 years	Female	2014	White	Pancreas	C25.8-Overlapping lesion of pancreas	8140	8140/3: Adenocarcinoma, NOS	Moderately differentiated; Grade II	Blank(s)	Blank(s)	Positive histology	T3	0	Yes	32	40	0	No	No	Yes	No	Blank(s)	Blank(s)	Pancreas	Dead (attributable to this cancer dx)	Alive or dead due to cancer	5	Complete dates are available and there are more than 0 days of survival	Pancreas	Dead	One primary only	Yes	Yes	1	M1	N0	Only liver	1	84	≥65	White	Pancreas other	Adenocarcinoma	I-II	T3	No	Yes	Liver
31031	60-64 years	Female	2013	White	Pancreas	C25.1-Body of pancreas	8140	8140/3: Adenocarcinoma, NOS	Moderately differentiated; Grade II	Blank(s)	Blank(s)	Positive exfoliative cytology, no positive histology	T3	0	Yes	65	40	3	No	No	Yes	Yes	Blank(s)	Blank(s)	Pancreas	Dead (attributable to this cancer dx)	Alive or dead due to cancer	6	Complete dates are available and there are more than 0 days of survival	Pancreas	Dead	One primary only	Yes	Yes	1	M1	N0	Two or more	>1	64	50 ~ 64	White	Pancreatic body/tail	Adenocarcinoma	I-II	T3	No	Yes	Liver+lung
31136	50-54 years	Male	2014	White	Pancreas	C25.0-Head of pancreas	8246	8246/3: Neuroendocrine carcinoma, NOS	Well differentiated; Grade I	Blank(s)	Blank(s)	Positive histology	T3	0	Yes	15	40	3	No	No	Yes	No	Blank(s)	Blank(s)	Alive	Alive or dead of other cause	Alive or dead due to cancer	58	Complete dates are available and there are more than 0 days of survival	Alive	Alive	One primary only	Yes	Yes	1	M1	NX	Only liver	1	54	50 ~ 64	White	Pancreatic head	Neuroendocrine carcinoma	I-II	T3	No	Yes	Liver
31169	55-59 years	Female	2014	White	Pancreas	C25.0-Head of pancreas	8246	8246/3: Neuroendocrine carcinoma, NOS	Moderately differentiated; Grade II	Blank(s)	Blank(s)	Positive histology	T3	0	No/Unknown	45	50	3	No	No	No	Yes	Blank(s)	Blank(s)	Miscellaneous Malignant Cancer	Dead (attributable to this cancer dx)	Alive or dead due to cancer	47	Complete dates are available and there are more than 0 days of survival	Miscellaneous Malignant Cancer	Dead	One primary only	Yes	Yes	1	M1	N0	Only lung	1	59	50 ~ 64	White	Pancreatic head	Neuroendocrine carcinoma	I-II	T3	No	No/Unknown	Lung
31176	85-85 years	Male	2014	White	Pancreas	C25.0-Head of pancreas	8140	8140/3: Adenocarcinoma, NOS	Poorly differentiated; Grade III	Blank(s)	Blank(s)	Positive histology	T3	0	Yes	37	40	0	No	No	Yes	No	Blank(s)	Blank(s)	Pancreas	Dead (attributable to this cancer dx)	Alive or dead due to cancer	2	Complete dates are available and there are more than 0 days of survival	Pancreas	Dead	One primary only	Yes	Yes	1	M1	N1	Only liver	1	85	≥65	White	Pancreatic head	Adenocarcinoma	III-IV	T3	No	Yes	Liver
31240	70-74 years	Male	2015	White	Pancreas	C25.1-Body of pancreas	8140	8140/3: Adenocarcinoma, NOS	Poorly differentiated; Grade III	Blank(s)	Blank(s)	Positive histology	T4	0	Yes	50	50	3	No	No	Yes	Yes	Blank(s)	Blank(s)	Pancreas	Dead (attributable to this cancer dx)	Alive or dead due to cancer	4	Complete dates are available and there are more than 0 days of survival	Pancreas	Dead	One primary only	Yes	Yes	1	M1	NX	Two or more	>1	74	≥65	White	Pancreatic body/tail	Adenocarcinoma	III-IV	T4	No	Yes	Liver+lung
31247	55-59 years	Male	2014	White	Pancreas	C25.2-Tail of pancreas	8140	8140/3: Adenocarcinoma, NOS	Moderately differentiated; Grade II	Blank(s)	Blank(s)	Positive exfoliative cytology, no positive histology	T3	0	Yes	35	40	3	No	No	Yes	No	Blank(s)	Blank(s)	Pancreas	Dead (attributable to this cancer dx)	Alive or dead due to cancer	2	Complete dates are available and there are more than 0 days of survival	Pancreas	Dead	One primary only	Yes	Yes	1	M1	N0	Only liver	1	59	50 ~ 64	White	Pancreatic body/tail	Adenocarcinoma	I-II	T3	No	Yes	Liver
31296	55-59 years	Male	2015	White	Pancreas	C25.2-Tail of pancreas	8140	8140/3: Adenocarcinoma, NOS	Poorly differentiated; Grade III	Blank(s)	Blank(s)	Positive histology	T3	0	Yes	100	40	0	Yes	No	No	No	Blank(s)	Blank(s)	Pancreas	Dead (attributable to this cancer dx)	Alive or dead due to cancer	1	Complete dates are available and there are more than 0 days of survival	Pancreas	Dead	One primary only	Yes	Yes	1	M1	N1	Only bone	1	59	50 ~ 64	White	Pancreatic body/tail	Adenocarcinoma	III-IV	T3	No	Yes	Bone
31351	60-64 years	Male	2015	White	Pancreas	C25.1-Body of pancreas	8140	8140/3: Adenocarcinoma, NOS	Poorly differentiated; Grade III	Blank(s)	Blank(s)	Positive histology	T4	0	Yes	93	40	0	No	No	Yes	No	Blank(s)	Blank(s)	Pancreas	Dead (attributable to this cancer dx)	Alive or dead due to cancer	3	Complete dates are available and there are more than 0 days of survival	Pancreas	Dead	One primary only	Yes	Yes	1	M1	N0	Only liver	1	64	50 ~ 64	White	Pancreatic body/tail	Adenocarcinoma	III-IV	T4	No	Yes	Liver
31388	75-79 years	Female	2015	White	Pancreas	C25.1-Body of pancreas	8140	8140/3: Adenocarcinoma, NOS	Poorly differentiated; Grade III	Blank(s)	Blank(s)	Positive histology	T3	0	Yes	54	40	0	No	No	Yes	No	Blank(s)	Blank(s)	Pancreas	Dead (attributable to this cancer dx)	Alive or dead due to cancer	9	Complete dates are available and there are more than 0 days of survival	Pancreas	Dead	One primary only	Yes	Yes	1	M1	NX	Only liver	1	79	≥65	White	Pancreatic body/tail	Adenocarcinoma	III-IV	T3	No	Yes	Liver
31392	65-69 years	Male	2014	White	Pancreas	C25.2-Tail of pancreas	8140	8140/3: Adenocarcinoma, NOS	Moderately differentiated; Grade II	Blank(s)	Blank(s)	Positive histology	T3	0	Yes	47	40	0	No	No	Yes	No	Blank(s)	Blank(s)	Pancreas	Dead (attributable to this cancer dx)	Alive or dead due to cancer	22	Complete dates are available and there are more than 0 days of survival	Pancreas	Dead	One primary only	Yes	Yes	1	M1	N1	Only liver	1	69	≥65	White	Pancreatic body/tail	Adenocarcinoma	I-II	T3	No	Yes	Liver
31437	75-79 years	Male	2015	White	Pancreas	C25.0-Head of pancreas	8140	8140/3: Adenocarcinoma, NOS	Poorly differentiated; Grade III	Blank(s)	Blank(s)	Positive histology	T3	0	No/Unknown	78	40	0	No	No	Yes	Yes	Blank(s)	Blank(s)	Pancreas	Dead (attributable to this cancer dx)	Alive or dead due to cancer	0	Complete dates are available and there are more than 0 days of survival	Pancreas	Dead	One primary only	Yes	Yes	1	M1	N1	Two or more	>1	79	≥65	White	Pancreatic head	Adenocarcinoma	III-IV	T3	No	No/Unknown	Liver+lung
31450	60-64 years	Female	2015	White	Pancreas	C25.0-Head of pancreas	8140	8140/3: Adenocarcinoma, NOS	Moderately differentiated; Grade II	Blank(s)	Blank(s)	Positive histology	T3	0	Yes	15	40	3	No	No	Yes	No	Blank(s)	Blank(s)	Pancreas	Dead (attributable to this cancer dx)	Alive or dead due to cancer	26	Complete dates are available and there are more than 0 days of survival	Pancreas	Dead	One primary only	Yes	Yes	1	M1	N0	Only liver	1	64	50 ~ 64	White	Pancreatic head	Adenocarcinoma	I-II	T3	No	Yes	Liver
31608	65-69 years	Male	2015	Black	Pancreas	C25.8-Overlapping lesion of pancreas	8140	8140/3: Adenocarcinoma, NOS	Moderately differentiated; Grade II	Blank(s)	Blank(s)	Positive histology	T4	0	Yes	39	40	0	No	No	Yes	No	Blank(s)	Blank(s)	Pancreas	Dead (attributable to this cancer dx)	Alive or dead due to cancer	2	Complete dates are available and there are more than 0 days of survival	Pancreas	Dead	2nd of 2 or more primaries	No	Yes	2	M1	N0	Only liver	1	69	≥65	Black	Pancreas other	Adenocarcinoma	I-II	T4	No	Yes	Liver
31632	80-84 years	Male	2015	White	Pancreas	C25.0-Head of pancreas	8140	8140/3: Adenocarcinoma, NOS	Moderately differentiated; Grade II	Blank(s)	Blank(s)	Positive histology	T4	0	Yes	45	40	3	No	No	Yes	No	Blank(s)	Blank(s)	Pancreas	Dead (attributable to this cancer dx)	Alive or dead due to cancer	2	Complete dates are available and there are more than 0 days of survival	Pancreas	Dead	One primary only	Yes	Yes	1	M1	N0	Only liver	1	84	≥65	White	Pancreatic head	Adenocarcinoma	I-II	T4	No	Yes	Liver
31921	60-64 years	Male	2015	White	Pancreas	C25.1-Body of pancreas	8140	8140/3: Adenocarcinoma, NOS	Poorly differentiated; Grade III	Blank(s)	Blank(s)	Positive histology	T4	0	No/Unknown	80	40	0	No	No	Yes	No	Blank(s)	Blank(s)	Pancreas	Dead (attributable to this cancer dx)	Alive or dead due to cancer	2	Complete dates are available and there are more than 0 days of survival	Pancreas	Dead	One primary only	Yes	Yes	1	M1	NX	Only liver	1	64	50 ~ 64	White	Pancreatic body/tail	Adenocarcinoma	III-IV	T4	No	No/Unknown	Liver
32684	70-74 years	Female	2011	White	Pancreas	C25.8-Overlapping lesion of pancreas	8140	8140/3: Adenocarcinoma, NOS	Poorly differentiated; Grade III	Blank(s)	Blank(s)	Positive exfoliative cytology, no positive histology	T2	0	No/Unknown	25	40	0	No	No	Yes	No	Blank(s)	Blank(s)	Pancreas	Dead (attributable to this cancer dx)	Alive or dead due to cancer	2	Complete dates are available and there are more than 0 days of survival	Pancreas	Dead	3rd of 3 or more primaries	No	Yes	3	M1	N0	Only liver	1	74	≥65	White	Pancreas other	Adenocarcinoma	III-IV	T2	No	No/Unknown	Liver
32731	75-79 years	Male	2012	White	Pancreas	C25.1-Body of pancreas	8140	8140/3: Adenocarcinoma, NOS	Poorly differentiated; Grade III	Blank(s)	Blank(s)	Positive histology	T4	0	No/Unknown	41	40	3	No	No	Yes	No	Blank(s)	Blank(s)	Pancreas	Dead (attributable to this cancer dx)	Alive or dead due to cancer	3	Complete dates are available and there are more than 0 days of survival	Pancreas	Dead	2nd of 2 or more primaries	No	Yes	2	M1	N0	Only liver	1	79	≥65	White	Pancreatic body/tail	Adenocarcinoma	III-IV	T4	No	No/Unknown	Liver
32807	60-64 years	Male	2014	White	Pancreas	C25.0-Head of pancreas	8140	8140/3: Adenocarcinoma, NOS	Moderately differentiated; Grade II	Blank(s)	Blank(s)	Positive histology	T2	0	No/Unknown	60	60	0	No	No	Yes	No	Blank(s)	Blank(s)	Pancreas	Dead (attributable to this cancer dx)	Alive or dead due to cancer	5	Complete dates are available and there are more than 0 days of survival	Pancreas	Dead	2nd of 2 or more primaries	No	Yes	2	M1	N0	Only liver	1	64	50 ~ 64	White	Pancreatic head	Adenocarcinoma	I-II	T2	No	No/Unknown	Liver
34008	50-54 years	Female	2010	White	Pancreas	C25.0-Head of pancreas	8246	8246/3: Neuroendocrine carcinoma, NOS	Moderately differentiated; Grade II	Blank(s)	Blank(s)	Positive histology	T3	37	No/Unknown	35	40	3	No	No	Yes	No	Blank(s)	Blank(s)	Alive	Alive or dead of other cause	Alive or dead due to cancer	102	Complete dates are available and there are more than 0 days of survival	Alive	Alive	2nd of 2 or more primaries	No	Yes	2	M1	N1	Only liver	1	54	50 ~ 64	White	Pancreatic head	Neuroendocrine carcinoma	I-II	T3	Yes	No/Unknown	Liver
34175	55-59 years	Male	2010	White	Pancreas	C25.0-Head of pancreas	8140	8140/3: Adenocarcinoma, NOS	Moderately differentiated; Grade II	Blank(s)	Blank(s)	Positive histology	T4	0	Yes	60	40	1	No	No	Yes	No	Blank(s)	Blank(s)	Pancreas	Dead (attributable to this cancer dx)	Alive or dead due to cancer	0	Complete dates are available and there are more than 0 days of survival	Pancreas	Dead	One primary only	Yes	Yes	1	M1	N0	Only liver	1	59	50 ~ 64	White	Pancreatic head	Adenocarcinoma	I-II	T4	No	Yes	Liver
34196	70-74 years	Male	2010	White	Pancreas	C25.2-Tail of pancreas	8140	8140/3: Adenocarcinoma, NOS	Well differentiated; Grade I	Blank(s)	Blank(s)	Positive histology	T2	0	Yes	40	40	0	No	No	No	Yes	Blank(s)	Blank(s)	Pancreas	Dead (attributable to this cancer dx)	Alive or dead due to cancer	1	Complete dates are available and there are more than 0 days of survival	Pancreas	Dead	One primary only	Yes	Yes	1	M1	N0	Only lung	1	74	≥65	White	Pancreatic body/tail	Adenocarcinoma	I-II	T2	No	Yes	Lung
34216	45-49 years	Male	2010	White	Pancreas	C25.8-Overlapping lesion of pancreas	8500	8500/3: Infiltrating duct carcinoma, NOS	Poorly differentiated; Grade III	Blank(s)	Blank(s)	Positive histology	T4	0	Yes	45	40	0	No	No	Yes	No	Blank(s)	Blank(s)	Pancreas	Dead (attributable to this cancer dx)	Alive or dead due to cancer	12	Complete dates are available and there are more than 0 days of survival	Pancreas	Dead	One primary only	Yes	Yes	1	M1	N1	Only liver	1	49	<50	White	Pancreas other	Adenocarcinoma	III-IV	T4	No	Yes	Liver
34218	50-54 years	Female	2010	White	Pancreas	C25.2-Tail of pancreas	8140	8140/3: Adenocarcinoma, NOS	Moderately differentiated; Grade II	Blank(s)	Blank(s)	Positive histology	T2	0	Yes	48	40	3	No	No	Yes	No	Blank(s)	Blank(s)	Pancreas	Dead (attributable to this cancer dx)	Alive or dead due to cancer	4	Complete dates are available and there are more than 0 days of survival	Pancreas	Dead	One primary only	Yes	Yes	1	M1	NX	Only liver	1	54	50 ~ 64	White	Pancreatic body/tail	Adenocarcinoma	I-II	T2	No	Yes	Liver
34236	55-59 years	Male	2010	White	Pancreas	C25.8-Overlapping lesion of pancreas	8500	8500/3: Infiltrating duct carcinoma, NOS	Moderately differentiated; Grade II	Blank(s)	Blank(s)	Positive histology	T4	0	Yes	29	40	3	No	No	Yes	No	Blank(s)	Blank(s)	Pancreas	Dead (attributable to this cancer dx)	Alive or dead due to cancer	10	Complete dates are available and there are more than 0 days of survival	Pancreas	Dead	One primary only	Yes	Yes	1	M1	N0	Only liver	1	59	50 ~ 64	White	Pancreas other	Adenocarcinoma	I-II	T4	No	Yes	Liver
34257	75-79 years	Male	2010	White	Pancreas	C25.0-Head of pancreas	8140	8140/3: Adenocarcinoma, NOS	Poorly differentiated; Grade III	Blank(s)	Blank(s)	Positive histology	T2	0	Yes	33	40	0	No	No	Yes	No	Blank(s)	Blank(s)	Pancreas	Dead (attributable to this cancer dx)	Alive or dead due to cancer	2	Complete dates are available and there are more than 0 days of survival	Pancreas	Dead	One primary only	Yes	Yes	1	M1	N0	Only liver	1	79	≥65	White	Pancreatic head	Adenocarcinoma	III-IV	T2	No	Yes	Liver
34263	70-74 years	Female	2010	White	Pancreas	C25.8-Overlapping lesion of pancreas	8140	8140/3: Adenocarcinoma, NOS	Moderately differentiated; Grade II	Blank(s)	Blank(s)	Positive histology	T2	0	No/Unknown	66	40	3	No	No	Yes	Yes	Blank(s)	Blank(s)	Pancreas	Dead (attributable to this cancer dx)	Alive or dead due to cancer	1	Complete dates are available and there are more than 0 days of survival	Pancreas	Dead	One primary only	Yes	Yes	1	M1	N0	Two or more	>1	74	≥65	White	Pancreas other	Adenocarcinoma	I-II	T2	No	No/Unknown	Liver+lung
34285	60-64 years	Male	2011	White	Pancreas	C25.0-Head of pancreas	8140	8140/3: Adenocarcinoma, NOS	Poorly differentiated; Grade III	Blank(s)	Blank(s)	Positive histology	T4	0	Yes	50	60	1	No	No	Yes	No	Blank(s)	Blank(s)	Pancreas	Dead (attributable to this cancer dx)	Alive or dead due to cancer	2	Complete dates are available and there are more than 0 days of survival	Pancreas	Dead	One primary only	Yes	Yes	1	M1	N1	Only liver	1	64	50 ~ 64	White	Pancreatic head	Adenocarcinoma	III-IV	T4	No	Yes	Liver
34292	65-69 years	Male	2011	White	Pancreas	C25.0-Head of pancreas	8140	8140/3: Adenocarcinoma, NOS	Moderately differentiated; Grade II	Blank(s)	Blank(s)	Positive histology	T2	0	No/Unknown	45	45	1	No	No	Yes	No	Blank(s)	Blank(s)	Pancreas	Dead (attributable to this cancer dx)	Alive or dead due to cancer	7	Complete dates are available and there are more than 0 days of survival	Pancreas	Dead	One primary only	Yes	Yes	1	M1	N0	Only liver	1	69	≥65	White	Pancreatic head	Adenocarcinoma	I-II	T2	No	No/Unknown	Liver
34297	60-64 years	Male	2011	American Indian/Alaska Native	Pancreas	C25.1-Body of pancreas	8140	8140/3: Adenocarcinoma, NOS	Poorly differentiated; Grade III	Blank(s)	Blank(s)	Positive histology	T3	0	No/Unknown	999	40	0	No	No	Yes	No	Blank(s)	Blank(s)	State DC not available or state DC available but no COD	Dead (missing/unknown COD)	Dead (missing/unknown COD)	1	Complete dates are available and there are more than 0 days of survival	State DC not available or state DC available but no COD	Dead	One primary only	Yes	Yes	1	M1	N0	Only liver	1	64	50 ~ 64	Other	Pancreatic body/tail	Adenocarcinoma	III-IV	T3	No	No/Unknown	Liver
34330	60-64 years	Female	2011	White	Pancreas	C25.0-Head of pancreas	8140	8140/3: Adenocarcinoma, NOS	Well differentiated; Grade I	Blank(s)	Blank(s)	Positive histology	T2	0	No/Unknown	48	40	3	Yes	No	Yes	Yes	Blank(s)	Blank(s)	Pancreas	Dead (attributable to this cancer dx)	Alive or dead due to cancer	1	Complete dates are available and there are more than 0 days of survival	Pancreas	Dead	One primary only	Yes	Yes	1	M1	N0	Two or more	>1	64	50 ~ 64	White	Pancreatic head	Adenocarcinoma	I-II	T2	No	No/Unknown	Liver+lung+bone
34371	55-59 years	Male	2011	White	Pancreas	C25.0-Head of pancreas	8140	8140/3: Adenocarcinoma, NOS	Poorly differentiated; Grade III	Blank(s)	Blank(s)	Positive histology	T3	0	No/Unknown	570	40	0	No	No	No	Yes	Blank(s)	Blank(s)	Pancreas	Dead (attributable to this cancer dx)	Alive or dead due to cancer	1	Complete dates are available and there are more than 0 days of survival	Pancreas	Dead	One primary only	Yes	Yes	1	M1	N1	Only lung	1	59	50 ~ 64	White	Pancreatic head	Adenocarcinoma	III-IV	T3	No	No/Unknown	Lung
34374	70-74 years	Male	2011	White	Pancreas	C25.0-Head of pancreas	8140	8140/3: Adenocarcinoma, NOS	Undifferentiated; anaplastic; Grade IV	Blank(s)	Blank(s)	Positive exfoliative cytology, no positive histology	T3	0	Yes	26	40	0	No	No	No	Yes	Blank(s)	Blank(s)	Pancreas	Dead (attributable to this cancer dx)	Alive or dead due to cancer	3	Complete dates are available and there are more than 0 days of survival	Pancreas	Dead	One primary only	Yes	Yes	1	M1	N0	Only lung	1	74	≥65	White	Pancreatic head	Adenocarcinoma	III-IV	T3	No	Yes	Lung
34375	60-64 years	Male	2011	White	Pancreas	C25.8-Overlapping lesion of pancreas	8140	8140/3: Adenocarcinoma, NOS	Moderately differentiated; Grade II	Blank(s)	Blank(s)	Positive histology	T2	0	No/Unknown	49	40	1	No	No	Yes	Yes	Blank(s)	Blank(s)	Pancreas	Dead (attributable to this cancer dx)	Alive or dead due to cancer	0	Complete dates are available and there are more than 0 days of survival	Pancreas	Dead	One primary only	Yes	Yes	1	M1	N0	Two or more	>1	64	50 ~ 64	White	Pancreas other	Adenocarcinoma	I-II	T2	No	No/Unknown	Liver+lung
34389	65-69 years	Male	2011	White	Pancreas	C25.2-Tail of pancreas	8140	8140/3: Adenocarcinoma, NOS	Poorly differentiated; Grade III	Blank(s)	Blank(s)	Positive histology	T3	0	No/Unknown	46	60	0	No	No	Yes	Yes	Blank(s)	Blank(s)	Pancreas	Dead (attributable to this cancer dx)	Alive or dead due to cancer	22	Complete dates are available and there are more than 0 days of survival	Pancreas	Dead	One primary only	Yes	Yes	1	M1	N0	Two or more	>1	69	≥65	White	Pancreatic body/tail	Adenocarcinoma	III-IV	T3	No	No/Unknown	Liver+lung
34449	40-44 years	Female	2012	White	Pancreas	C25.1-Body of pancreas	8246	8246/3: Neuroendocrine carcinoma, NOS	Well differentiated; Grade I	Blank(s)	Blank(s)	Positive histology	T3	0	No/Unknown	50	40	3	Yes	No	Yes	No	Blank(s)	Blank(s)	Ovary	Alive or dead of other cause	Dead (attributable to causes other than this cancer dx)	14	Complete dates are available and there are more than 0 days of survival	Ovary	Dead	2nd of 2 or more primaries	No	Yes	2	M1	N1	Two or more	>1	44	<50	White	Pancreatic body/tail	Neuroendocrine carcinoma	I-II	T3	No	No/Unknown	Liver+bone
34475	65-69 years	Female	2012	White	Pancreas	C25.2-Tail of pancreas	8140	8140/3: Adenocarcinoma, NOS	Moderately differentiated; Grade II	Blank(s)	Blank(s)	Positive histology	T2	0	Yes	61	60	3	Yes	No	Yes	No	Blank(s)	Blank(s)	Pancreas	Dead (attributable to this cancer dx)	Alive or dead due to cancer	2	Complete dates are available and there are more than 0 days of survival	Pancreas	Dead	One primary only	Yes	Yes	1	M1	N0	Two or more	>1	69	≥65	White	Pancreatic body/tail	Adenocarcinoma	I-II	T2	No	Yes	Liver+bone
34500	60-64 years	Male	2013	White	Pancreas	C25.0-Head of pancreas	8140	8140/3: Adenocarcinoma, NOS	Moderately differentiated; Grade II	Blank(s)	Blank(s)	Positive histology	T2	0	Yes	49	40	3	No	No	Yes	No	Blank(s)	Blank(s)	Pancreas	Dead (attributable to this cancer dx)	Alive or dead due to cancer	13	Complete dates are available and there are more than 0 days of survival	Pancreas	Dead	One primary only	Yes	Yes	1	M1	N1	Only liver	1	64	50 ~ 64	White	Pancreatic head	Adenocarcinoma	I-II	T2	No	Yes	Liver
34505	70-74 years	Male	2012	White	Pancreas	C25.0-Head of pancreas	8140	8140/3: Adenocarcinoma, NOS	Well differentiated; Grade I	Blank(s)	Blank(s)	Positive histology	T4	0	Yes	60	40	0	No	No	Yes	No	Blank(s)	Blank(s)	Pancreas	Dead (attributable to this cancer dx)	Alive or dead due to cancer	32	Complete dates are available and there are more than 0 days of survival	Pancreas	Dead	One primary only	Yes	Yes	1	M1	N1	Only liver	1	74	≥65	White	Pancreatic head	Adenocarcinoma	I-II	T4	No	Yes	Liver
34511	80-84 years	Female	2012	American Indian/Alaska Native	Pancreas	C25.0-Head of pancreas	8140	8140/3: Adenocarcinoma, NOS	Moderately differentiated; Grade II	Blank(s)	Blank(s)	Positive histology	T3	0	No/Unknown	40	60	0	No	No	Yes	Yes	Blank(s)	Blank(s)	Pancreas	Dead (attributable to this cancer dx)	Alive or dead due to cancer	1	Complete dates are available and there are more than 0 days of survival	Pancreas	Dead	One primary only	Yes	Yes	1	M1	N0	Two or more	>1	84	≥65	Other	Pancreatic head	Adenocarcinoma	I-II	T3	No	No/Unknown	Liver+lung
34605	75-79 years	Male	2013	White	Pancreas	C25.1-Body of pancreas	8140	8140/3: Adenocarcinoma, NOS	Moderately differentiated; Grade II	Blank(s)	Blank(s)	Positive histology	T3	0	No/Unknown	52	40	0	No	No	Yes	No	Blank(s)	Blank(s)	Pancreas	Dead (attributable to this cancer dx)	Alive or dead due to cancer	0	Complete dates are available and there are more than 0 days of survival	Pancreas	Dead	One primary only	Yes	Yes	1	M1	N1	Only liver	1	79	≥65	White	Pancreatic body/tail	Adenocarcinoma	I-II	T3	No	No/Unknown	Liver
34608	65-69 years	Female	2013	White	Pancreas	C25.0-Head of pancreas	8140	8140/3: Adenocarcinoma, NOS	Moderately differentiated; Grade II	Blank(s)	Blank(s)	Positive histology	T3	0	Yes	40	50	3	Yes	No	Yes	No	Blank(s)	Blank(s)	Pancreas	Dead (attributable to this cancer dx)	Alive or dead due to cancer	15	Complete dates are available and there are more than 0 days of survival	Pancreas	Dead	One primary only	Yes	Yes	1	M1	N1	Two or more	>1	69	≥65	White	Pancreatic head	Adenocarcinoma	I-II	T3	No	Yes	Liver+bone
34626	65-69 years	Female	2014	White	Pancreas	C25.0-Head of pancreas	8140	8140/3: Adenocarcinoma, NOS	Moderately differentiated; Grade II	Blank(s)	Blank(s)	Positive histology	T1	0	Yes	18	45	0	No	No	Yes	No	Blank(s)	Blank(s)	Pancreas	Dead (attributable to this cancer dx)	Alive or dead due to cancer	13	Complete dates are available and there are more than 0 days of survival	Pancreas	Dead	2nd of 2 or more primaries	No	Yes	2	M1	N1	Only liver	1	69	≥65	White	Pancreatic head	Adenocarcinoma	I-II	T1	No	Yes	Liver
34638	45-49 years	Male	2012	White	Pancreas	C25.0-Head of pancreas	8140	8140/3: Adenocarcinoma, NOS	Poorly differentiated; Grade III	Blank(s)	Blank(s)	Positive histology	T2	0	No/Unknown	43	60	0	No	No	Yes	Yes	Blank(s)	Blank(s)	Pancreas	Dead (attributable to this cancer dx)	Alive or dead due to cancer	3	Complete dates are available and there are more than 0 days of survival	Pancreas	Dead	One primary only	Yes	Yes	1	M1	NX	Two or more	>1	49	<50	White	Pancreatic head	Adenocarcinoma	III-IV	T2	No	No/Unknown	Liver+lung
34694	65-69 years	Female	2013	White	Pancreas	C25.2-Tail of pancreas	8246	8246/3: Neuroendocrine carcinoma, NOS	Well differentiated; Grade I	Blank(s)	Blank(s)	Positive histology	T3	80	No/Unknown	19	60	3	No	No	Yes	No	Blank(s)	Blank(s)	Alive	Alive or dead of other cause	Alive or dead due to cancer	64	Complete dates are available and there are more than 0 days of survival	Alive	Alive	3rd of 3 or more primaries	No	Yes	3	M1	N1	Only liver	1	69	≥65	White	Pancreatic body/tail	Neuroendocrine carcinoma	I-II	T3	Yes	No/Unknown	Liver
34710	35-39 years	Male	2013	White	Pancreas	C25.0-Head of pancreas	8140	8140/3: Adenocarcinoma, NOS	Moderately differentiated; Grade II	Blank(s)	Blank(s)	Positive histology	T4	0	Yes	64	50	0	No	No	Yes	No	Blank(s)	Blank(s)	Pancreas	Dead (attributable to this cancer dx)	Alive or dead due to cancer	1	Complete dates are available and there are more than 0 days of survival	Pancreas	Dead	One primary only	Yes	Yes	1	M1	N1	Only liver	1	39	<50	White	Pancreatic head	Adenocarcinoma	I-II	T4	No	Yes	Liver
34747	75-79 years	Male	2014	White	Pancreas	C25.2-Tail of pancreas	8140	8140/3: Adenocarcinoma, NOS	Moderately differentiated; Grade II	Blank(s)	Blank(s)	Positive histology	T3	37	No/Unknown	100	40	0	Yes	No	No	No	Blank(s)	Blank(s)	Pancreas	Dead (attributable to this cancer dx)	Alive or dead due to cancer	3	Complete dates are available and there are more than 0 days of survival	Pancreas	Dead	One primary only	Yes	Yes	1	M1	N1	Only bone	1	79	≥65	White	Pancreatic body/tail	Adenocarcinoma	I-II	T3	Yes	No/Unknown	Bone
34751	70-74 years	Female	2013	White	Pancreas	C25.0-Head of pancreas	8140	8140/3: Adenocarcinoma, NOS	Well differentiated; Grade I	Blank(s)	Blank(s)	Positive histology	T2	0	No/Unknown	26	40	3	No	No	Yes	No	Blank(s)	Blank(s)	Pancreas	Dead (attributable to this cancer dx)	Alive or dead due to cancer	6	Complete dates are available and there are more than 0 days of survival	Pancreas	Dead	One primary only	Yes	Yes	1	M1	N0	Only liver	1	74	≥65	White	Pancreatic head	Adenocarcinoma	I-II	T2	No	No/Unknown	Liver
34760	65-69 years	Male	2012	Black	Pancreas	C25.1-Body of pancreas	8140	8140/3: Adenocarcinoma, NOS	Moderately differentiated; Grade II	Blank(s)	Blank(s)	Positive histology	T2	0	No/Unknown	23	60	0	No	No	Yes	No	Blank(s)	Blank(s)	Pancreas	Dead (attributable to this cancer dx)	Alive or dead due to cancer	0	Complete dates are available and there are more than 0 days of survival	Pancreas	Dead	One primary only	Yes	Yes	1	M1	N0	Only liver	1	69	≥65	Black	Pancreatic body/tail	Adenocarcinoma	I-II	T2	No	No/Unknown	Liver
34769	60-64 years	Male	2013	White	Pancreas	C25.1-Body of pancreas	8140	8140/3: Adenocarcinoma, NOS	Moderately differentiated; Grade II	Blank(s)	Blank(s)	Positive histology	T4	90	Yes	60	7	1	No	No	Yes	No	Blank(s)	Blank(s)	Pancreas	Dead (attributable to this cancer dx)	Alive or dead due to cancer	3	Complete dates are available and there are more than 0 days of survival	Pancreas	Dead	One primary only	Yes	Yes	1	M1	NX	Only liver	1	64	50 ~ 64	White	Pancreatic body/tail	Adenocarcinoma	I-II	T4	Yes	Yes	Liver
34789	55-59 years	Male	2014	White	Pancreas	C25.2-Tail of pancreas	8140	8140/3: Adenocarcinoma, NOS	Moderately differentiated; Grade II	Blank(s)	Blank(s)	Positive histology	T3	0	No/Unknown	999	40	0	No	No	Yes	Yes	Blank(s)	Blank(s)	Pancreas	Dead (attributable to this cancer dx)	Alive or dead due to cancer	5	Complete dates are available and there are more than 0 days of survival	Pancreas	Dead	One primary only	Yes	Yes	1	M1	N0	Two or more	>1	59	50 ~ 64	White	Pancreatic body/tail	Adenocarcinoma	I-II	T3	No	No/Unknown	Liver+lung
34799	65-69 years	Female	2014	White	Pancreas	C25.0-Head of pancreas	8246	8246/3: Neuroendocrine carcinoma, NOS	Well differentiated; Grade I	Blank(s)	Blank(s)	Positive histology	T3	0	No/Unknown	29	40	3	No	No	Yes	No	Blank(s)	Blank(s)	Miscellaneous Malignant Cancer	Dead (attributable to this cancer dx)	Alive or dead due to cancer	42	Complete dates are available and there are more than 0 days of survival	Miscellaneous Malignant Cancer	Dead	One primary only	Yes	Yes	1	M1	N1	Only liver	1	69	≥65	White	Pancreatic head	Neuroendocrine carcinoma	I-II	T3	No	No/Unknown	Liver
34817	75-79 years	Male	2014	White	Pancreas	C25.0-Head of pancreas	8140	8140/3: Adenocarcinoma, NOS	Poorly differentiated; Grade III	Blank(s)	Blank(s)	Positive histology	T3	0	Yes	58	40	0	No	No	No	Yes	Blank(s)	Blank(s)	Pancreas	Dead (attributable to this cancer dx)	Alive or dead due to cancer	7	Complete dates are available and there are more than 0 days of survival	Pancreas	Dead	One primary only	Yes	Yes	1	M1	N1	Only lung	1	79	≥65	White	Pancreatic head	Adenocarcinoma	III-IV	T3	No	Yes	Lung
34829	55-59 years	Female	2013	White	Pancreas	C25.0-Head of pancreas	8500	8500/3: Infiltrating duct carcinoma, NOS	Moderately differentiated; Grade II	Blank(s)	Blank(s)	Positive histology	T4	0	No/Unknown	41	40	0	No	No	Yes	Yes	Blank(s)	Blank(s)	Pancreas	Dead (attributable to this cancer dx)	Alive or dead due to cancer	1	Complete dates are available and there are more than 0 days of survival	Pancreas	Dead	One primary only	Yes	Yes	1	M1	N0	Two or more	>1	59	50 ~ 64	White	Pancreatic head	Adenocarcinoma	I-II	T4	No	No/Unknown	Liver+lung
34839	60-64 years	Female	2014	White	Pancreas	C25.1-Body of pancreas	8140	8140/3: Adenocarcinoma, NOS	Moderately differentiated; Grade II	Blank(s)	Blank(s)	Positive histology	T1	0	Yes	20	40	1	No	No	Yes	No	Blank(s)	Blank(s)	Pancreas	Dead (attributable to this cancer dx)	Alive or dead due to cancer	10	Complete dates are available and there are more than 0 days of survival	Pancreas	Dead	One primary only	Yes	Yes	1	M1	N1	Only liver	1	64	50 ~ 64	White	Pancreatic body/tail	Adenocarcinoma	I-II	T1	No	Yes	Liver
34907	55-59 years	Female	2015	White	Pancreas	C25.1-Body of pancreas	8140	8140/3: Adenocarcinoma, NOS	Poorly differentiated; Grade III	Blank(s)	Blank(s)	Positive histology	T2	0	Yes	43	60	3	No	No	Yes	No	Blank(s)	Blank(s)	Pancreas	Dead (attributable to this cancer dx)	Alive or dead due to cancer	10	Complete dates are available and there are more than 0 days of survival	Pancreas	Dead	One primary only	Yes	Yes	1	M1	N0	Only liver	1	59	50 ~ 64	White	Pancreatic body/tail	Adenocarcinoma	III-IV	T2	No	Yes	Liver
34922	75-79 years	Male	2014	White	Pancreas	C25.0-Head of pancreas	8140	8140/3: Adenocarcinoma, NOS	Poorly differentiated; Grade III	Blank(s)	Blank(s)	Positive histology	T2	0	No/Unknown	30	60	0	Yes	No	Yes	No	Blank(s)	Blank(s)	Pancreas	Dead (attributable to this cancer dx)	Alive or dead due to cancer	1	Complete dates are available and there are more than 0 days of survival	Pancreas	Dead	2nd of 2 or more primaries	No	Yes	2	M1	N1	Two or more	>1	79	≥65	White	Pancreatic head	Adenocarcinoma	III-IV	T2	No	No/Unknown	Liver+bone
34928	65-69 years	Male	2014	White	Pancreas	C25.0-Head of pancreas	8140	8140/3: Adenocarcinoma, NOS	Poorly differentiated; Grade III	Blank(s)	Blank(s)	Positive histology	T3	0	No/Unknown	39	60	0	No	No	Yes	No	Blank(s)	Blank(s)	Pancreas	Dead (attributable to this cancer dx)	Alive or dead due to cancer	0	Complete dates are available and there are 0 days of survival	Pancreas	Dead	One primary only	Yes	Yes	1	M1	N0	Only liver	1	69	≥65	White	Pancreatic head	Adenocarcinoma	III-IV	T3	No	No/Unknown	Liver
34938	50-54 years	Female	2015	White	Pancreas	C25.0-Head of pancreas	8140	8140/3: Adenocarcinoma, NOS	Moderately differentiated; Grade II	Blank(s)	Blank(s)	Positive histology	T3	0	No/Unknown	45	40	0	No	No	Yes	No	Blank(s)	Blank(s)	Pancreas	Dead (attributable to this cancer dx)	Alive or dead due to cancer	0	Complete dates are available and there are more than 0 days of survival	Pancreas	Dead	One primary only	Yes	Yes	1	M1	N1	Only liver	1	54	50 ~ 64	White	Pancreatic head	Adenocarcinoma	I-II	T3	No	No/Unknown	Liver
34964	40-44 years	Female	2015	White	Pancreas	C25.1-Body of pancreas	8140	8140/3: Adenocarcinoma, NOS	Moderately differentiated; Grade II	Blank(s)	Blank(s)	Positive histology	T3	0	Yes	91	40	3	No	No	Yes	No	Blank(s)	Blank(s)	Pancreas	Dead (attributable to this cancer dx)	Alive or dead due to cancer	8	Complete dates are available and there are more than 0 days of survival	Pancreas	Dead	One primary only	Yes	Yes	1	M1	N0	Only liver	1	44	<50	White	Pancreatic body/tail	Adenocarcinoma	I-II	T3	No	Yes	Liver
34993	65-69 years	Male	2015	White	Pancreas	C25.0-Head of pancreas	8140	8140/3: Adenocarcinoma, NOS	Moderately differentiated; Grade II	Blank(s)	Blank(s)	Positive histology	T2	0	No/Unknown	31	40	0	No	No	Yes	No	Blank(s)	Blank(s)	Pancreas	Dead (attributable to this cancer dx)	Alive or dead due to cancer	2	Complete dates are available and there are more than 0 days of survival	Pancreas	Dead	One primary only	Yes	Yes	1	M1	N0	Only liver	1	69	≥65	White	Pancreatic head	Adenocarcinoma	I-II	T2	No	No/Unknown	Liver
35007	55-59 years	Male	2015	White	Pancreas	C25.8-Overlapping lesion of pancreas	8140	8140/3: Adenocarcinoma, NOS	Moderately differentiated; Grade II	Blank(s)	Blank(s)	Positive histology	T2	0	No/Unknown	40	40	1	No	No	Yes	No	Blank(s)	Blank(s)	Pancreas	Dead (attributable to this cancer dx)	Alive or dead due to cancer	1	Complete dates are available and there are more than 0 days of survival	Pancreas	Dead	One primary only	Yes	Yes	1	M1	N0	Only liver	1	59	50 ~ 64	White	Pancreas other	Adenocarcinoma	I-II	T2	No	No/Unknown	Liver
35019	65-69 years	Male	2015	White	Pancreas	C25.0-Head of pancreas	8140	8140/3: Adenocarcinoma, NOS	Poorly differentiated; Grade III	Blank(s)	Blank(s)	Positive histology	T2	0	Yes	32	40	0	No	No	Yes	No	Blank(s)	Blank(s)	Pancreas	Dead (attributable to this cancer dx)	Alive or dead due to cancer	17	Complete dates are available and there are more than 0 days of survival	Pancreas	Dead	One primary only	Yes	Yes	1	M1	N0	Only liver	1	69	≥65	White	Pancreatic head	Adenocarcinoma	III-IV	T2	No	Yes	Liver
35020	60-64 years	Male	2015	White	Pancreas	C25.0-Head of pancreas	8140	8140/3: Adenocarcinoma, NOS	Poorly differentiated; Grade III	Blank(s)	Blank(s)	Positive histology	T3	0	Yes	59	40	3	No	No	Yes	No	Blank(s)	Blank(s)	Pancreas	Dead (attributable to this cancer dx)	Alive or dead due to cancer	9	Complete dates are available and there are more than 0 days of survival	Pancreas	Dead	One primary only	Yes	Yes	1	M1	N0	Only liver	1	64	50 ~ 64	White	Pancreatic head	Adenocarcinoma	III-IV	T3	No	Yes	Liver
35042	65-69 years	Female	2015	White	Pancreas	C25.1-Body of pancreas	8140	8140/3: Adenocarcinoma, NOS	Moderately differentiated; Grade II	Blank(s)	Blank(s)	Positive histology	T2	0	No/Unknown	32	40	3	No	No	Yes	Yes	Blank(s)	Blank(s)	Pancreas	Dead (attributable to this cancer dx)	Alive or dead due to cancer	1	Complete dates are available and there are more than 0 days of survival	Pancreas	Dead	One primary only	Yes	Yes	1	M1	N0	Two or more	>1	69	≥65	White	Pancreatic body/tail	Adenocarcinoma	I-II	T2	No	No/Unknown	Liver+lung
35052	60-64 years	Male	2015	White	Pancreas	C25.0-Head of pancreas	8140	8140/3: Adenocarcinoma, NOS	Poorly differentiated; Grade III	Blank(s)	Blank(s)	Positive histology	T3	0	No/Unknown	30	40	0	Yes	No	Yes	No	Blank(s)	Blank(s)	Pancreas	Dead (attributable to this cancer dx)	Alive or dead due to cancer	1	Complete dates are available and there are more than 0 days of survival	Pancreas	Dead	One primary only	Yes	Yes	1	M1	N1	Two or more	>1	64	50 ~ 64	White	Pancreatic head	Adenocarcinoma	III-IV	T3	No	No/Unknown	Liver+bone
35131	80-84 years	Male	2015	White	Pancreas	C25.2-Tail of pancreas	8500	8500/3: Infiltrating duct carcinoma, NOS	Poorly differentiated; Grade III	Blank(s)	Blank(s)	Positive histology	T3	30	No/Unknown	40	40	0	No	No	Yes	No	Blank(s)	Blank(s)	Pancreas	Dead (attributable to this cancer dx)	Alive or dead due to cancer	3	Complete dates are available and there are more than 0 days of survival	Pancreas	Dead	One primary only	Yes	Yes	1	M1	N0	Only liver	1	84	≥65	White	Pancreatic body/tail	Adenocarcinoma	III-IV	T3	Yes	No/Unknown	Liver
35134	50-54 years	Male	2015	White	Pancreas	C25.0-Head of pancreas	8140	8140/3: Adenocarcinoma, NOS	Moderately differentiated; Grade II	Blank(s)	Blank(s)	Positive histology	T2	0	No/Unknown	43	40	3	No	No	Yes	No	Blank(s)	Blank(s)	State DC not available or state DC available but no COD	Dead (missing/unknown COD)	Dead (missing/unknown COD)	1	Complete dates are available and there are more than 0 days of survival	State DC not available or state DC available but no COD	Dead	One primary only	Yes	Yes	1	M1	N0	Only liver	1	54	50 ~ 64	White	Pancreatic head	Adenocarcinoma	I-II	T2	No	No/Unknown	Liver
35165	70-74 years	Male	2015	White	Pancreas	C25.2-Tail of pancreas	8140	8140/3: Adenocarcinoma, NOS	Poorly differentiated; Grade III	Blank(s)	Blank(s)	Positive histology	T3	0	Yes	100	40	1	No	No	Yes	No	Blank(s)	Blank(s)	Other Digestive Organs	Dead (attributable to this cancer dx)	Alive or dead due to cancer	2	Complete dates are available and there are more than 0 days of survival	Other Digestive Organs	Dead	One primary only	Yes	Yes	1	M1	N0	Only liver	1	74	≥65	White	Pancreatic body/tail	Adenocarcinoma	III-IV	T3	No	Yes	Liver
35202	60-64 years	Male	2015	White	Pancreas	C25.0-Head of pancreas	8140	8140/3: Adenocarcinoma, NOS	Moderately differentiated; Grade II	Blank(s)	Blank(s)	Positive histology	T2	0	Yes	30	40	0	No	No	Yes	No	Blank(s)	Blank(s)	Pancreas	Dead (attributable to this cancer dx)	Alive or dead due to cancer	3	Complete dates are available and there are more than 0 days of survival	Pancreas	Dead	One primary only	Yes	Yes	1	M1	N0	Only liver	1	64	50 ~ 64	White	Pancreatic head	Adenocarcinoma	I-II	T2	No	Yes	Liver
35923	70-74 years	Female	2015	White	Pancreas	C25.0-Head of pancreas	8140	8140/3: Adenocarcinoma, NOS	Poorly differentiated; Grade III	Blank(s)	Blank(s)	Positive histology	T3	37	No/Unknown	41	40	3	No	No	Yes	No	Blank(s)	Blank(s)	Pancreas	Dead (attributable to this cancer dx)	Alive or dead due to cancer	5	Complete dates are available and there are more than 0 days of survival	Pancreas	Dead	4th of 4 or more primaries	No	Yes	4	M1	N1	Only liver	1	74	≥65	White	Pancreatic head	Adenocarcinoma	III-IV	T3	Yes	No/Unknown	Liver
36167	85-85 years	Male	2010	Black	Pancreas	C25.8-Overlapping lesion of pancreas	8140	8140/3: Adenocarcinoma, NOS	Poorly differentiated; Grade III	Blank(s)	Blank(s)	Positive histology	T2	0	Yes	26	40	0	No	No	Yes	No	Blank(s)	Blank(s)	Diseases of Heart	Alive or dead of other cause	Dead (attributable to causes other than this cancer dx)	8	Complete dates are available and there are more than 0 days of survival	Diseases of Heart	Dead	2nd of 2 or more primaries	No	Yes	2	M1	N0	Only liver	1	85	≥65	Black	Pancreas other	Adenocarcinoma	III-IV	T2	No	Yes	Liver
36176	75-79 years	Male	2010	White	Pancreas	C25.1-Body of pancreas	8140	8140/3: Adenocarcinoma, NOS	Moderately differentiated; Grade II	Blank(s)	Blank(s)	Positive histology	T2	0	Yes	24	40	3	No	No	No	Yes	Blank(s)	Blank(s)	Pancreas	Dead (attributable to this cancer dx)	Alive or dead due to cancer	6	Complete dates are available and there are more than 0 days of survival	Pancreas	Dead	2nd of 2 or more primaries	No	Yes	2	M1	N0	Only lung	1	79	≥65	White	Pancreatic body/tail	Adenocarcinoma	I-II	T2	No	Yes	Lung
36229	70-74 years	Female	2015	White	Pancreas	C25.8-Overlapping lesion of pancreas	8140	8140/3: Adenocarcinoma, NOS	Poorly differentiated; Grade III	Blank(s)	Blank(s)	Positive histology	T3	0	Yes	57	40	3	No	No	Yes	No	Blank(s)	Blank(s)	Miscellaneous Malignant Cancer	Dead (attributable to this cancer dx)	Alive or dead due to cancer	17	Complete dates are available and there are more than 0 days of survival	Miscellaneous Malignant Cancer	Dead	3rd of 3 or more primaries	Yes	Yes	3	M1	N1	Only liver	1	74	≥65	White	Pancreas other	Adenocarcinoma	III-IV	T3	No	Yes	Liver
36267	75-79 years	Male	2015	White	Pancreas	C25.1-Body of pancreas	8500	8500/3: Infiltrating duct carcinoma, NOS	Undifferentiated; anaplastic; Grade IV	Blank(s)	Blank(s)	Positive exfoliative cytology, no positive histology	T4	0	Yes	37	40	0	No	No	Yes	No	Blank(s)	Blank(s)	Pancreas	Dead (attributable to this cancer dx)	Alive or dead due to cancer	9	Complete dates are available and there are more than 0 days of survival	Pancreas	Dead	2nd of 2 or more primaries	No	Yes	2	M1	N0	Only liver	1	79	≥65	White	Pancreatic body/tail	Adenocarcinoma	III-IV	T4	No	Yes	Liver
36801	70-74 years	Female	2015	American Indian/Alaska Native	Pancreas	C25.0-Head of pancreas	8246	8246/3: Neuroendocrine carcinoma, NOS	Poorly differentiated; Grade III	Blank(s)	Blank(s)	Positive exfoliative cytology, no positive histology	T3	0	Yes	66	40	3	No	No	Yes	No	Blank(s)	Blank(s)	In situ, benign or unknown behavior neoplasm	Dead (attributable to this cancer dx)	Alive or dead due to cancer	12	Complete dates are available and there are more than 0 days of survival	In situ, benign or unknown behavior neoplasm	Dead	2nd of 2 or more primaries	Yes	Yes	2	M1	N1	Only liver	1	74	≥65	Other	Pancreatic head	Neuroendocrine carcinoma	III-IV	T3	No	Yes	Liver
37032	65-69 years	Female	2014	White	Pancreas	C25.0-Head of pancreas	8140	8140/3: Adenocarcinoma, NOS	Poorly differentiated; Grade III	Blank(s)	Blank(s)	Positive histology	T3	0	Yes	35	40	0	No	No	Yes	No	Blank(s)	Blank(s)	Pancreas	Dead (attributable to this cancer dx)	Alive or dead due to cancer	4	Complete dates are available and there are more than 0 days of survival	Pancreas	Dead	One primary only	Yes	Yes	1	M1	N1	Only liver	1	69	≥65	White	Pancreatic head	Adenocarcinoma	III-IV	T3	No	Yes	Liver
37889	80-84 years	Female	2011	White	Pancreas	C25.2-Tail of pancreas	8140	8140/3: Adenocarcinoma, NOS	Moderately differentiated; Grade II	Blank(s)	Blank(s)	Positive histology	T2	0	No/Unknown	42	40	0	No	No	Yes	No	Blank(s)	Blank(s)	Pancreas	Dead (attributable to this cancer dx)	Alive or dead due to cancer	0	Complete dates are available and there are more than 0 days of survival	Pancreas	Dead	2nd of 2 or more primaries	No	Yes	2	M1	N0	Only liver	1	84	≥65	White	Pancreatic body/tail	Adenocarcinoma	I-II	T2	No	No/Unknown	Liver
38008	75-79 years	Female	2015	White	Pancreas	C25.7-Other specified parts of pancreas	8140	8140/3: Adenocarcinoma, NOS	Poorly differentiated; Grade III	Blank(s)	Blank(s)	Positive exfoliative cytology, no positive histology	T3	0	Yes	37	40	0	No	No	Yes	No	Blank(s)	Blank(s)	Pancreas	Dead (attributable to this cancer dx)	Alive or dead due to cancer	10	Complete dates are available and there are more than 0 days of survival	Pancreas	Dead	2nd of 2 or more primaries	No	Yes	2	M1	N0	Only liver	1	79	≥65	White	Pancreas other	Adenocarcinoma	III-IV	T3	No	Yes	Liver
38440	65-69 years	Male	2010	White	Pancreas	C25.0-Head of pancreas	8140	8140/3: Adenocarcinoma, NOS	Poorly differentiated; Grade III	Blank(s)	Blank(s)	Positive exfoliative cytology, no positive histology	T4	0	Yes	999	50	3	No	No	Yes	No	Blank(s)	Blank(s)	Pancreas	Dead (attributable to this cancer dx)	Alive or dead due to cancer	9	Complete dates are available and there are more than 0 days of survival	Pancreas	Dead	2nd of 2 or more primaries	No	Yes	2	M1	N1	Only liver	1	69	≥65	White	Pancreatic head	Adenocarcinoma	III-IV	T4	No	Yes	Liver
38896	55-59 years	Female	2010	White	Pancreas	C25.2-Tail of pancreas	8140	8140/3: Adenocarcinoma, NOS	Moderately differentiated; Grade II	Blank(s)	Blank(s)	Positive histology	T4	0	Yes	57	40	0	No	No	No	Yes	Blank(s)	Blank(s)	Pancreas	Dead (attributable to this cancer dx)	Alive or dead due to cancer	5	Complete dates are available and there are more than 0 days of survival	Pancreas	Dead	2nd of 2 or more primaries	No	Yes	2	M1	NX	Only lung	1	59	50 ~ 64	White	Pancreatic body/tail	Adenocarcinoma	I-II	T4	No	Yes	Lung
39215	70-74 years	Female	2010	White	Pancreas	C25.1-Body of pancreas	8140	8140/3: Adenocarcinoma, NOS	Poorly differentiated; Grade III	Blank(s)	Blank(s)	Positive histology	T3	0	Yes	36	40	3	No	No	Yes	No	Blank(s)	Blank(s)	Breast	Alive or dead of other cause	Dead (attributable to causes other than this cancer dx)	4	Complete dates are available and there are more than 0 days of survival	Breast	Dead	2nd of 2 or more primaries	No	Yes	2	M1	N1	Only liver	1	74	≥65	White	Pancreatic body/tail	Adenocarcinoma	III-IV	T3	No	Yes	Liver
39562	60-64 years	Male	2010	White	Pancreas	C25.1-Body of pancreas	8140	8140/3: Adenocarcinoma, NOS	Moderately differentiated; Grade II	Blank(s)	Blank(s)	Positive histology	T2	0	Yes	53	40	0	No	No	Yes	No	Blank(s)	Blank(s)	Pancreas	Dead (attributable to this cancer dx)	Alive or dead due to cancer	5	Complete dates are available and there are more than 0 days of survival	Pancreas	Dead	One primary only	Yes	Yes	1	M1	N1	Only liver	1	64	50 ~ 64	White	Pancreatic body/tail	Adenocarcinoma	I-II	T2	No	Yes	Liver
39588	70-74 years	Male	2010	White	Pancreas	C25.0-Head of pancreas	8140	8140/3: Adenocarcinoma, NOS	Poorly differentiated; Grade III	Blank(s)	Blank(s)	Positive histology	T3	0	Yes	40	40	0	No	No	Yes	Yes	Blank(s)	Blank(s)	Septicemia	Alive or dead of other cause	Dead (attributable to causes other than this cancer dx)	8	Complete dates are available and there are more than 0 days of survival	Septicemia	Dead	One primary only	Yes	Yes	1	M1	NX	Two or more	>1	74	≥65	White	Pancreatic head	Adenocarcinoma	III-IV	T3	No	Yes	Liver+lung
39613	60-64 years	Male	2010	White	Pancreas	C25.1-Body of pancreas	8140	8140/3: Adenocarcinoma, NOS	Well differentiated; Grade I	Blank(s)	Blank(s)	Positive exfoliative cytology, no positive histology	T3	0	Yes	36	40	0	No	No	Yes	No	Blank(s)	Blank(s)	Pancreas	Dead (attributable to this cancer dx)	Alive or dead due to cancer	8	Complete dates are available and there are more than 0 days of survival	Pancreas	Dead	One primary only	Yes	Yes	1	M1	N0	Only liver	1	64	50 ~ 64	White	Pancreatic body/tail	Adenocarcinoma	I-II	T3	No	Yes	Liver
39617	55-59 years	Female	2010	White	Pancreas	C25.8-Overlapping lesion of pancreas	8500	8500/3: Infiltrating duct carcinoma, NOS	Moderately differentiated; Grade II	Blank(s)	Blank(s)	Positive histology	T3	37	Yes	30	40	0	No	No	No	Yes	Blank(s)	Blank(s)	Pancreas	Dead (attributable to this cancer dx)	Alive or dead due to cancer	26	Complete dates are available and there are more than 0 days of survival	Pancreas	Dead	One primary only	Yes	Yes	1	M1	N1	Only lung	1	59	50 ~ 64	White	Pancreas other	Adenocarcinoma	I-II	T3	Yes	Yes	Lung
39629	60-64 years	Male	2010	White	Pancreas	C25.0-Head of pancreas	8140	8140/3: Adenocarcinoma, NOS	Poorly differentiated; Grade III	Blank(s)	Blank(s)	Positive exfoliative cytology, no positive histology	T4	0	Yes	33	40	0	No	No	Yes	No	Blank(s)	Blank(s)	Pancreas	Dead (attributable to this cancer dx)	Alive or dead due to cancer	17	Complete dates are available and there are more than 0 days of survival	Pancreas	Dead	One primary only	Yes	Yes	1	M1	N1	Only liver	1	64	50 ~ 64	White	Pancreatic head	Adenocarcinoma	III-IV	T4	No	Yes	Liver
39634	65-69 years	Male	2011	White	Pancreas	C25.2-Tail of pancreas	8246	8246/3: Neuroendocrine carcinoma, NOS	Well differentiated; Grade I	Blank(s)	Blank(s)	Positive histology	T3	30	No/Unknown	32	40	3	No	No	Yes	No	Blank(s)	Blank(s)	Alive	Alive or dead of other cause	Alive or dead due to cancer	92	Complete dates are available and there are more than 0 days of survival	Alive	Alive	2nd of 2 or more primaries	No	Yes	2	M1	N1	Only liver	1	69	≥65	White	Pancreatic body/tail	Neuroendocrine carcinoma	I-II	T3	Yes	No/Unknown	Liver
39639	60-64 years	Female	2010	White	Pancreas	C25.0-Head of pancreas	8500	8500/3: Infiltrating duct carcinoma, NOS	Moderately differentiated; Grade II	Blank(s)	Blank(s)	Positive histology	T3	0	Yes	999	40	3	No	No	No	Yes	Blank(s)	Blank(s)	Pancreas	Dead (attributable to this cancer dx)	Alive or dead due to cancer	9	Complete dates are available and there are more than 0 days of survival	Pancreas	Dead	One primary only	Yes	Yes	1	M1	N0	Only lung	1	64	50 ~ 64	White	Pancreatic head	Adenocarcinoma	I-II	T3	No	Yes	Lung
39647	50-54 years	Male	2010	White	Pancreas	C25.2-Tail of pancreas	8140	8140/3: Adenocarcinoma, NOS	Poorly differentiated; Grade III	Blank(s)	Blank(s)	Positive histology	T4	0	Yes	52	40	3	No	No	Yes	No	Blank(s)	Blank(s)	Pancreas	Dead (attributable to this cancer dx)	Alive or dead due to cancer	4	Complete dates are available and there are more than 0 days of survival	Pancreas	Dead	One primary only	Yes	Yes	1	M1	NX	Only liver	1	54	50 ~ 64	White	Pancreatic body/tail	Adenocarcinoma	III-IV	T4	No	Yes	Liver
39655	50-54 years	Female	2010	Asian or Pacific Islander	Pancreas	C25.2-Tail of pancreas	8246	8246/3: Neuroendocrine carcinoma, NOS	Well differentiated; Grade I	Blank(s)	Blank(s)	Positive histology	T2	0	No/Unknown	33	40	3	Yes	No	Yes	No	Blank(s)	Blank(s)	Pancreas	Dead (attributable to this cancer dx)	Alive or dead due to cancer	4	Complete dates are available and there are more than 0 days of survival	Pancreas	Dead	One primary only	Yes	Yes	1	M1	NX	Two or more	>1	54	50 ~ 64	Other	Pancreatic body/tail	Neuroendocrine carcinoma	I-II	T2	No	No/Unknown	Liver+bone
39686	60-64 years	Male	2010	Asian or Pacific Islander	Pancreas	C25.1-Body of pancreas	8140	8140/3: Adenocarcinoma, NOS	Moderately differentiated; Grade II	Blank(s)	Blank(s)	Positive histology	T4	0	No/Unknown	34	40	0	No	No	Yes	No	Blank(s)	Blank(s)	Pancreas	Dead (attributable to this cancer dx)	Alive or dead due to cancer	1	Complete dates are available and there are more than 0 days of survival	Pancreas	Dead	One primary only	Yes	Yes	1	M1	N0	Only liver	1	64	50 ~ 64	Other	Pancreatic body/tail	Adenocarcinoma	I-II	T4	No	No/Unknown	Liver
39748	70-74 years	Male	2010	White	Pancreas	C25.0-Head of pancreas	8500	8500/3: Infiltrating duct carcinoma, NOS	Moderately differentiated; Grade II	Blank(s)	Blank(s)	Positive exfoliative cytology, no positive histology	T3	0	Yes	43	40	0	No	No	Yes	No	Blank(s)	Blank(s)	Pancreas	Dead (attributable to this cancer dx)	Alive or dead due to cancer	2	Complete dates are available and there are more than 0 days of survival	Pancreas	Dead	One primary only	Yes	Yes	1	M1	NX	Only liver	1	74	≥65	White	Pancreatic head	Adenocarcinoma	I-II	T3	No	Yes	Liver
39768	80-84 years	Male	2012	White	Pancreas	C25.1-Body of pancreas	8140	8140/3: Adenocarcinoma, NOS	Moderately differentiated; Grade II	Blank(s)	Blank(s)	Positive histology	T2	0	No/Unknown	57	40	0	No	No	Yes	No	Blank(s)	Blank(s)	Pancreas	Dead (attributable to this cancer dx)	Alive or dead due to cancer	3	Complete dates are available and there are more than 0 days of survival	Pancreas	Dead	2nd of 2 or more primaries	Yes	Yes	2	M1	N0	Only liver	1	84	≥65	White	Pancreatic body/tail	Adenocarcinoma	I-II	T2	No	No/Unknown	Liver
39769	50-54 years	Male	2010	Black	Pancreas	C25.2-Tail of pancreas	8140	8140/3: Adenocarcinoma, NOS	Poorly differentiated; Grade III	Blank(s)	Blank(s)	Positive histology	T2	0	No/Unknown	50	40	0	No	No	Yes	No	Blank(s)	Blank(s)	Pancreas	Dead (attributable to this cancer dx)	Alive or dead due to cancer	1	Complete dates are available and there are more than 0 days of survival	Pancreas	Dead	One primary only	Yes	Yes	1	M1	N0	Only liver	1	54	50 ~ 64	Black	Pancreatic body/tail	Adenocarcinoma	III-IV	T2	No	No/Unknown	Liver
39816	55-59 years	Male	2010	White	Pancreas	C25.0-Head of pancreas	8140	8140/3: Adenocarcinoma, NOS	Poorly differentiated; Grade III	Blank(s)	Blank(s)	Positive histology	T3	0	Yes	62	45	3	No	No	Yes	No	Blank(s)	Blank(s)	Pancreas	Dead (attributable to this cancer dx)	Alive or dead due to cancer	4	Complete dates are available and there are more than 0 days of survival	Pancreas	Dead	One primary only	Yes	Yes	1	M1	N1	Only liver	1	59	50 ~ 64	White	Pancreatic head	Adenocarcinoma	III-IV	T3	No	Yes	Liver
39843	75-79 years	Male	2010	White	Pancreas	C25.0-Head of pancreas	8500	8500/3: Infiltrating duct carcinoma, NOS	Poorly differentiated; Grade III	Blank(s)	Blank(s)	Positive histology	T3	0	Yes	49	40	0	No	No	Yes	No	Blank(s)	Blank(s)	Pancreas	Dead (attributable to this cancer dx)	Alive or dead due to cancer	6	Complete dates are available and there are more than 0 days of survival	Pancreas	Dead	One primary only	Yes	Yes	1	M1	N0	Only liver	1	79	≥65	White	Pancreatic head	Adenocarcinoma	III-IV	T3	No	Yes	Liver
39916	75-79 years	Female	2010	White	Pancreas	C25.1-Body of pancreas	8500	8500/3: Infiltrating duct carcinoma, NOS	Moderately differentiated; Grade II	Blank(s)	Blank(s)	Positive histology	T4	0	No/Unknown	32	40	0	No	No	No	Yes	Blank(s)	Blank(s)	Pancreas	Dead (attributable to this cancer dx)	Alive or dead due to cancer	2	Complete dates are available and there are more than 0 days of survival	Pancreas	Dead	One primary only	Yes	Yes	1	M1	N0	Only lung	1	79	≥65	White	Pancreatic body/tail	Adenocarcinoma	I-II	T4	No	No/Unknown	Lung
39930	65-69 years	Male	2010	White	Pancreas	C25.0-Head of pancreas	8140	8140/3: Adenocarcinoma, NOS	Poorly differentiated; Grade III	Blank(s)	Blank(s)	Positive exfoliative cytology, no positive histology	T3	0	No/Unknown	55	40	3	No	No	Yes	No	Blank(s)	Blank(s)	Pancreas	Dead (attributable to this cancer dx)	Alive or dead due to cancer	0	Complete dates are available and there are more than 0 days of survival	Pancreas	Dead	One primary only	Yes	Yes	1	M1	N1	Only liver	1	69	≥65	White	Pancreatic head	Adenocarcinoma	III-IV	T3	No	No/Unknown	Liver
39936	70-74 years	Male	2010	White	Pancreas	C25.2-Tail of pancreas	8140	8140/3: Adenocarcinoma, NOS	Poorly differentiated; Grade III	Blank(s)	Blank(s)	Positive histology	T3	0	No/Unknown	999	40	0	Yes	No	Yes	No	Blank(s)	Blank(s)	Pancreas	Dead (attributable to this cancer dx)	Alive or dead due to cancer	2	Complete dates are available and there are more than 0 days of survival	Pancreas	Dead	One primary only	Yes	Yes	1	M1	NX	Two or more	>1	74	≥65	White	Pancreatic body/tail	Adenocarcinoma	III-IV	T3	No	No/Unknown	Liver+bone
39952	35-39 years	Male	2011	White	Pancreas	C25.0-Head of pancreas	8140	8140/3: Adenocarcinoma, NOS	Poorly differentiated; Grade III	Blank(s)	Blank(s)	Positive histology	T3	0	Yes	45	40	3	No	No	Yes	No	Blank(s)	Blank(s)	Pancreas	Dead (attributable to this cancer dx)	Alive or dead due to cancer	12	Complete dates are available and there are more than 0 days of survival	Pancreas	Dead	One primary only	Yes	Yes	1	M1	N0	Only liver	1	39	<50	White	Pancreatic head	Adenocarcinoma	III-IV	T3	No	Yes	Liver
39961	65-69 years	Female	2011	Asian or Pacific Islander	Pancreas	C25.1-Body of pancreas	8140	8140/3: Adenocarcinoma, NOS	Moderately differentiated; Grade II	Blank(s)	Blank(s)	Positive histology	T4	0	Yes	62	40	0	No	No	Yes	No	Blank(s)	Blank(s)	Pancreas	Dead (attributable to this cancer dx)	Alive or dead due to cancer	3	Complete dates are available and there are more than 0 days of survival	Pancreas	Dead	One primary only	Yes	Yes	1	M1	N0	Only liver	1	69	≥65	Other	Pancreatic body/tail	Adenocarcinoma	I-II	T4	No	Yes	Liver
39968	70-74 years	Female	2011	White	Pancreas	C25.0-Head of pancreas	8140	8140/3: Adenocarcinoma, NOS	Poorly differentiated; Grade III	Blank(s)	Blank(s)	Positive histology	T3	0	Yes	30	40	3	No	No	Yes	No	Blank(s)	Blank(s)	Pancreas	Dead (attributable to this cancer dx)	Alive or dead due to cancer	1	Complete dates are available and there are more than 0 days of survival	Pancreas	Dead	One primary only	Yes	Yes	1	M1	N0	Only liver	1	74	≥65	White	Pancreatic head	Adenocarcinoma	III-IV	T3	No	Yes	Liver
40001	65-69 years	Female	2011	Black	Pancreas	C25.0-Head of pancreas	8500	8500/3: Infiltrating duct carcinoma, NOS	Poorly differentiated; Grade III	Blank(s)	Blank(s)	Positive histology	T3	0	Yes	50	40	0	No	No	Yes	No	Blank(s)	Blank(s)	Pancreas	Dead (attributable to this cancer dx)	Alive or dead due to cancer	16	Complete dates are available and there are more than 0 days of survival	Pancreas	Dead	One primary only	Yes	Yes	1	M1	N1	Only liver	1	69	≥65	Black	Pancreatic head	Adenocarcinoma	III-IV	T3	No	Yes	Liver
40042	75-79 years	Female	2011	Asian or Pacific Islander	Pancreas	C25.1-Body of pancreas	8246	8246/3: Neuroendocrine carcinoma, NOS	Well differentiated; Grade I	Blank(s)	Blank(s)	Positive histology	T2	30	No/Unknown	70	40	3	No	No	Yes	No	Blank(s)	Blank(s)	Pancreas	Dead (attributable to this cancer dx)	Alive or dead due to cancer	19	Complete dates are available and there are more than 0 days of survival	Pancreas	Dead	One primary only	Yes	Yes	1	M1	N0	Only liver	1	79	≥65	Other	Pancreatic body/tail	Neuroendocrine carcinoma	I-II	T2	Yes	No/Unknown	Liver
40154	55-59 years	Female	2011	White	Pancreas	C25.0-Head of pancreas	8140	8140/3: Adenocarcinoma, NOS	Poorly differentiated; Grade III	Blank(s)	Blank(s)	Positive histology	T3	36	No/Unknown	37	40	3	No	No	Yes	No	Blank(s)	Blank(s)	Pancreas	Dead (attributable to this cancer dx)	Alive or dead due to cancer	3	Complete dates are available and there are more than 0 days of survival	Pancreas	Dead	One primary only	Yes	Yes	1	M1	N1	Only liver	1	59	50 ~ 64	White	Pancreatic head	Adenocarcinoma	III-IV	T3	Yes	No/Unknown	Liver
40167	55-59 years	Female	2011	White	Pancreas	C25.0-Head of pancreas	8246	8246/3: Neuroendocrine carcinoma, NOS	Poorly differentiated; Grade III	Blank(s)	Blank(s)	Positive histology	T2	37	No/Unknown	30	40	3	No	No	Yes	No	Blank(s)	Blank(s)	Pancreas	Dead (attributable to this cancer dx)	Alive or dead due to cancer	10	Complete dates are available and there are more than 0 days of survival	Pancreas	Dead	One primary only	Yes	Yes	1	M1	N1	Only liver	1	59	50 ~ 64	White	Pancreatic head	Neuroendocrine carcinoma	III-IV	T2	Yes	No/Unknown	Liver
40289	70-74 years	Female	2011	White	Pancreas	C25.0-Head of pancreas	8500	8500/3: Infiltrating duct carcinoma, NOS	Poorly differentiated; Grade III	Blank(s)	Blank(s)	Positive exfoliative cytology, no positive histology	T2	0	Yes	51	40	0	No	No	No	Yes	Blank(s)	Blank(s)	Pancreas	Dead (attributable to this cancer dx)	Alive or dead due to cancer	2	Complete dates are available and there are more than 0 days of survival	Pancreas	Dead	One primary only	Yes	Yes	1	M1	N0	Only lung	1	74	≥65	White	Pancreatic head	Adenocarcinoma	III-IV	T2	No	Yes	Lung
40291	70-74 years	Male	2011	White	Pancreas	C25.0-Head of pancreas	8500	8500/3: Infiltrating duct carcinoma, NOS	Moderately differentiated; Grade II	Blank(s)	Blank(s)	Positive exfoliative cytology, no positive histology	T2	0	Yes	40	40	0	No	No	No	Yes	Blank(s)	Blank(s)	Pancreas	Dead (attributable to this cancer dx)	Alive or dead due to cancer	3	Complete dates are available and there are more than 0 days of survival	Pancreas	Dead	One primary only	Yes	Yes	1	M1	N1	Only lung	1	74	≥65	White	Pancreatic head	Adenocarcinoma	I-II	T2	No	Yes	Lung
40294	50-54 years	Male	2011	White	Pancreas	C25.2-Tail of pancreas	8246	8246/3: Neuroendocrine carcinoma, NOS	Moderately differentiated; Grade II	Blank(s)	Blank(s)	Positive histology	T3	60	No/Unknown	34	40	3	No	No	Yes	No	Blank(s)	Blank(s)	Alive	Alive or dead of other cause	Alive or dead due to cancer	85	Complete dates are available and there are more than 0 days of survival	Alive	Alive	One primary only	Yes	Yes	1	M1	N0	Only liver	1	54	50 ~ 64	White	Pancreatic body/tail	Neuroendocrine carcinoma	I-II	T3	Yes	No/Unknown	Liver
40333	30-34 years	Male	2011	White	Pancreas	C25.0-Head of pancreas	8140	8140/3: Adenocarcinoma, NOS	Poorly differentiated; Grade III	Blank(s)	Blank(s)	Positive histology	T3	0	Yes	999	40	3	No	No	Yes	No	Blank(s)	Blank(s)	Pancreas	Dead (attributable to this cancer dx)	Alive or dead due to cancer	26	Complete dates are available and there are more than 0 days of survival	Pancreas	Dead	One primary only	Yes	Yes	1	M1	N0	Only liver	1	34	<50	White	Pancreatic head	Adenocarcinoma	III-IV	T3	No	Yes	Liver
40388	70-74 years	Male	2012	White	Pancreas	C25.0-Head of pancreas	8140	8140/3: Adenocarcinoma, NOS	Moderately differentiated; Grade II	Blank(s)	Blank(s)	Positive exfoliative cytology, no positive histology	T2	0	No/Unknown	33	40	0	No	No	No	Yes	Blank(s)	Blank(s)	Pancreas	Dead (attributable to this cancer dx)	Alive or dead due to cancer	8	Complete dates are available and there are more than 0 days of survival	Pancreas	Dead	One primary only	Yes	Yes	1	M1	N0	Only lung	1	74	≥65	White	Pancreatic head	Adenocarcinoma	I-II	T2	No	No/Unknown	Lung
40415	70-74 years	Female	2012	White	Pancreas	C25.2-Tail of pancreas	8246	8246/3: Neuroendocrine carcinoma, NOS	Poorly differentiated; Grade III	Blank(s)	Blank(s)	Positive histology	T3	0	Yes	38	50	0	Yes	No	No	Yes	Blank(s)	Blank(s)	Pancreas	Dead (attributable to this cancer dx)	Alive or dead due to cancer	11	Complete dates are available and there are more than 0 days of survival	Pancreas	Dead	One primary only	Yes	Yes	1	M1	N1	Two or more	>1	74	≥65	White	Pancreatic body/tail	Neuroendocrine carcinoma	III-IV	T3	No	Yes	Lung+bone
40448	55-59 years	Female	2012	White	Pancreas	C25.8-Overlapping lesion of pancreas	8140	8140/3: Adenocarcinoma, NOS	Poorly differentiated; Grade III	Blank(s)	Blank(s)	Positive histology	T3	0	Yes	63	40	0	No	No	Yes	No	Blank(s)	Blank(s)	Pancreas	Dead (attributable to this cancer dx)	Alive or dead due to cancer	8	Complete dates are available and there are more than 0 days of survival	Pancreas	Dead	One primary only	Yes	Yes	1	M1	N0	Only liver	1	59	50 ~ 64	White	Pancreas other	Adenocarcinoma	III-IV	T3	No	Yes	Liver
40459	65-69 years	Male	2012	White	Pancreas	C25.1-Body of pancreas	8140	8140/3: Adenocarcinoma, NOS	Moderately differentiated; Grade II	Blank(s)	Blank(s)	Positive histology	T4	0	Yes	47	40	0	No	No	No	Yes	Blank(s)	Blank(s)	Pancreas	Dead (attributable to this cancer dx)	Alive or dead due to cancer	19	Complete dates are available and there are more than 0 days of survival	Pancreas	Dead	One primary only	Yes	Yes	1	M1	N0	Only lung	1	69	≥65	White	Pancreatic body/tail	Adenocarcinoma	I-II	T4	No	Yes	Lung
40495	75-79 years	Male	2012	White	Pancreas	C25.0-Head of pancreas	8140	8140/3: Adenocarcinoma, NOS	Undifferentiated; anaplastic; Grade IV	Blank(s)	Blank(s)	Positive exfoliative cytology, no positive histology	T3	0	Yes	29	40	0	No	No	Yes	No	Blank(s)	Blank(s)	Pancreas	Dead (attributable to this cancer dx)	Alive or dead due to cancer	28	Complete dates are available and there are more than 0 days of survival	Pancreas	Dead	One primary only	Yes	Yes	1	M1	NX	Only liver	1	79	≥65	White	Pancreatic head	Adenocarcinoma	III-IV	T3	No	Yes	Liver
40541	70-74 years	Male	2015	White	Pancreas	C25.0-Head of pancreas	8140	8140/3: Adenocarcinoma, NOS	Poorly differentiated; Grade III	Blank(s)	Blank(s)	Positive histology	T3	0	Yes	43	40	3	No	No	Yes	No	Blank(s)	Blank(s)	Pancreas	Dead (attributable to this cancer dx)	Alive or dead due to cancer	2	Complete dates are available and there are more than 0 days of survival	Pancreas	Dead	2nd of 2 or more primaries	No	Yes	2	M1	NX	Only liver	1	74	≥65	White	Pancreatic head	Adenocarcinoma	III-IV	T3	No	Yes	Liver
40602	80-84 years	Female	2012	White	Pancreas	C25.8-Overlapping lesion of pancreas	8500	8500/3: Infiltrating duct carcinoma, NOS	Moderately differentiated; Grade II	Blank(s)	Blank(s)	Positive histology	T3	37	No/Unknown	75	40	3	No	No	Yes	No	Blank(s)	Blank(s)	Pancreas	Dead (attributable to this cancer dx)	Alive or dead due to cancer	8	Complete dates are available and there are more than 0 days of survival	Pancreas	Dead	One primary only	Yes	Yes	1	M1	N0	Only liver	1	84	≥65	White	Pancreas other	Adenocarcinoma	I-II	T3	Yes	No/Unknown	Liver
40611	65-69 years	Male	2012	White	Pancreas	C25.0-Head of pancreas	8140	8140/3: Adenocarcinoma, NOS	Poorly differentiated; Grade III	Blank(s)	Blank(s)	Positive histology	T4	0	No/Unknown	78	40	2	No	No	Yes	No	Blank(s)	Blank(s)	Miscellaneous Malignant Cancer	Dead (attributable to this cancer dx)	Alive or dead due to cancer	1	Complete dates are available and there are more than 0 days of survival	Miscellaneous Malignant Cancer	Dead	One primary only	Yes	Yes	1	M1	NX	Only liver	1	69	≥65	White	Pancreatic head	Adenocarcinoma	III-IV	T4	No	No/Unknown	Liver
40626	80-84 years	Male	2012	Asian or Pacific Islander	Pancreas	C25.0-Head of pancreas	8140	8140/3: Adenocarcinoma, NOS	Poorly differentiated; Grade III	Blank(s)	Blank(s)	Positive histology	T3	0	No/Unknown	45	40	0	No	No	Yes	No	Blank(s)	Blank(s)	State DC not available or state DC available but no COD	Dead (missing/unknown COD)	Dead (missing/unknown COD)	1	Complete dates are available and there are more than 0 days of survival	State DC not available or state DC available but no COD	Dead	One primary only	Yes	Yes	1	M1	N0	Only liver	1	84	≥65	Other	Pancreatic head	Adenocarcinoma	III-IV	T3	No	No/Unknown	Liver
40640	80-84 years	Female	2012	White	Pancreas	C25.0-Head of pancreas	8500	8500/3: Infiltrating duct carcinoma, NOS	Moderately differentiated; Grade II	Blank(s)	Blank(s)	Positive histology	T2	0	Yes	21	40	0	No	No	Yes	No	Blank(s)	Blank(s)	Pancreas	Dead (attributable to this cancer dx)	Alive or dead due to cancer	10	Complete dates are available and there are more than 0 days of survival	Pancreas	Dead	1st of 2 or more primaries	Yes	Yes	2	M1	N0	Only liver	1	84	≥65	White	Pancreatic head	Adenocarcinoma	I-II	T2	No	Yes	Liver
[truncated: 2,294 more rows]
[truncated: 4 more columns]
